# Supplementary material for: Can morphometric analysis of the fallopian tube fimbria predict the presence of uterine papillary serous carcinoma (UPSC)?
Source: PLoS One. 2019 Feb 28;14(2):e0211329. doi: 10.1371/journal.pone.0211329 (PMC6394988; doi:10.1371/journal.pone.0211329)
Supplement: S1 File — (XLSX) [file pone.0211329.s001.xlsx]

## Sheet: Co-occurence
EEC							UPSC						Healthy
													Averages	Homogeneity	Contrast	Correlation	Entropy
EEC-1							UPSC-1						1	0.0737865	377.727	0.000972071	4.83078
Co-occurrence parameters of untitled007							Co-occurrence parameters of untitled009						2	0.0493115	527.809	0.000789333	5.10544
Homogeneity = 0.056862							Homogeneity = 0.077780						3	0.0502944	704.624	0.00065218	5.16928
Contrast = 513.742676							Contrast = 288.506927						4	0.0579264	605.94	0.000701531	5.05958
Correlation = 0.000470							Correlation = 0.000802						5	0.0777803	443.34	0.000925063	4.73525
Entropy = 4.975946							Entropy = 4.796418						6	0.0761215	510.977	0.000787167	4.85618
													7	0.093985	436.755	0.00106258	4.64332
Co-occurrence parameters of untitled007							Co-occurrence parameters of untitled014						8	0.0710297	441.877	0.000865067	4.70823
Homogeneity = 0.208532							Homogeneity = 0.054657						9	0.103735	398.941	0.0007817	4.49743
Contrast = 233.985291							Contrast = 291.770996						10	0.127869	367.313	0.000953727	4.17099
Correlation = 0.000918							Correlation = 0.000779						11	0.0880341	314.765	0.0008478	4.51149
Entropy = 3.638879							Entropy = 4.996276						12	0.0410265	582.243	0.000519875	5.21869
													13	0.162155	361.062	0.0009783	3.84945
Co-occurrence parameters of untitled007							Co-occurrence parameters of untitled009						14	0.0340015	709.141	0.000556731	5.40827
Homogeneity = 0.029727							Homogeneity = 0.016016						15	0.0368616	521.77	0.000624957	5.30123
Contrast = 460.986816							Contrast = 467.342377						16	0.0406941	557.034	0.000626857	5.18252
Correlation = 0.000531							Correlation = 0.000547						17	0.0440305	487.657	0.000614267	5.00993
Entropy = 5.435163							Entropy = 5.854920						18	0.0233343	781.211	0.000393	5.37402
													19	0.0274811	806.889	0.000561467	5.73985
Co-occurrence parameters of untitled007							Co-occurrence parameters of untitled014						20	0.0450633	489.692	0.000614	5.19312
Homogeneity = 0.189403							Homogeneity = 0.019242						21	0.0378692	675.574	0.000397273	5.39295
Contrast = 157.751175							Contrast = 375.670532						22	0.0553245	453.336	0.000660455	5.02676
Correlation = 0.001466							Correlation = 0.000676						23	0.0418412	520.929	0.000751083	5.17743
Entropy = 3.586954							Entropy = 5.678997						24	0.0528852	526.741	0.000663273	5.01754
Co-occurrence parameters of untitled007							Co-occurrence parameters of untitled009
Homogeneity = 0.189403							Homogeneity = 0.110590
Contrast = 157.751175							Contrast = 244.079254
Correlation = 0.001466							Correlation = 0.001030
Entropy = 3.586954							Entropy = 4.287570
EEC-2							Co-occurrence parameters of untitled014
Co-occurrence parameters of untitled009							Homogeneity = 0.077614
Homogeneity = 0.204559							Contrast = 323.643250
Contrast = 302.826599							Correlation = 0.000858
Correlation = 0.000850							Entropy = 4.657390
Entropy = 3.568639
							Co-occurrence parameters of untitled007
Co-occurrence parameters of untitled014							Homogeneity = 0.066873
Homogeneity = 0.291227							Contrast = 323.770599
Contrast = 201.033340							Correlation = 0.000945
Correlation = 0.001532							Entropy = 4.720966
Entropy = 3.057977
							Co-occurrence parameters of untitled007
Co-occurrence parameters of untitled007							Homogeneity = 0.100263
Homogeneity = 0.145974							Contrast = 304.048340
Contrast = 317.914703							Correlation = 0.000834
Correlation = 0.000768							Entropy = 4.520535
Entropy = 4.045681
							Co-occurrence parameters of untitled007
Co-occurrence parameters of untitled007							Homogeneity = 0.038914
Homogeneity = 0.098051							Contrast = 305.989868
Contrast = 239.733231							Correlation = 0.001034
Correlation = 0.000879							Entropy = 4.900231
Entropy = 4.179332
							UPSC-2
Co-occurrence parameters of untitled009							Co-occurrence parameters of untitled007
Homogeneity = 0.028553							Homogeneity = 0.003667
Contrast = 840.961243							Contrast = 870.641479
Correlation = 0.000370							Correlation = 0.000283
Entropy = 5.579679							Entropy = 6.731875
Co-occurrence parameters of untitled014							Co-occurrence parameters of untitled007
Homogeneity = 0.249636							Homogeneity = 0.054189
Contrast = 251.237289							Contrast = 342.835785
Correlation = 0.001084							Correlation = 0.000604
Entropy = 3.274430							Entropy = 4.953207
Co-occurrence parameters of untitled007							Co-occurrence parameters of untitled007
Homogeneity = 0.024579							Homogeneity = 0.046824
Contrast = 540.016235							Contrast = 316.422272
Correlation = 0.000563							Correlation = 0.000876
Entropy = 5.457083							Entropy = 5.014794
EEC-3							Co-occurrence parameters of untitled007
Co-occurrence parameters of untitled007							Homogeneity = 0.204899
Homogeneity = 0.315688							Contrast = 372.067047
Contrast = 280.816284							Correlation = 0.000754
Correlation = 0.001250							Entropy = 3.508872
Entropy = 3.105629
							Co-occurrence parameters of untitled019
Co-occurrence parameters of untitled007							Homogeneity = 0.029456
Homogeneity = 0.062207							Contrast = 438.253357
Contrast = 372.454712							Correlation = 0.000623
Correlation = 0.000537							Entropy = 5.426335
Entropy = 4.724550
							Co-occurrence parameters of untitled034
Co-occurrence parameters of untitled007							Homogeneity = 0.029456
Homogeneity = 0.071614							Contrast = 438.253357
Contrast = 298.609467							Correlation = 0.000623
Correlation = 0.000851							Entropy = 5.426335
Entropy = 4.621305
							Co-occurrence parameters of untitled007
Co-occurrence parameters of untitled007							Homogeneity = 0.148594
Homogeneity = 0.011927							Contrast = 187.742783
Contrast = 589.381348							Correlation = 0.001418
Correlation = 0.000376							Entropy = 3.861575
Entropy = 5.909476
							UPSC-3
Co-occurrence parameters of untitled007							Co-occurrence parameters of untitled007
Homogeneity = 0.095409							Homogeneity = 0.007552
Contrast = 398.493134							Contrast = 613.232117
Correlation = 0.000638							Correlation = 0.000568
Entropy = 4.447687							Entropy = 6.320380
Co-occurrence parameters of untitled007							Co-occurrence parameters of untitled009
Homogeneity = 0.114515							Homogeneity = 0.093880
Contrast = 254.022446							Contrast = 254.287567
Correlation = 0.000875							Correlation = 0.001009
Entropy = 4.073328							Entropy = 4.470108
EEC-4							Co-occurrence parameters of untitled014
Co-occurrence parameters of untitled007							Homogeneity = 0.126991
Homogeneity = 0.061865							Contrast = 284.737061
Contrast = 229.184158							Correlation = 0.000989
Correlation = 0.000988							Entropy = 4.280457
Entropy = 4.628664
							Co-occurrence parameters of untitled007
Co-occurrence parameters of untitled007							Homogeneity = 0.107952
Homogeneity = 0.108949							Contrast = 284.490387
Contrast = 364.457458							Correlation = 0.000854
Correlation = 0.000611							Entropy = 4.393738
Entropy = 4.341166
							Co-occurrence parameters of untitled007
Co-occurrence parameters of untitled007							Homogeneity = 0.125384
Homogeneity = 0.152773							Contrast = 237.677032
Contrast = 272.130157							Correlation = 0.001187
Correlation = 0.000830							Entropy = 4.380745
Entropy = 4.123081
							Co-occurrence parameters of untitled007
Co-occurrence parameters of untitled007							Homogeneity = 0.014325
Homogeneity = 0.014928							Contrast = 428.463226
Contrast = 498.831085							Correlation = 0.000546
Correlation = 0.000431							Entropy = 5.817804
Entropy = 5.670044
							UPSC-4
Co-occurrence parameters of untitled007							Co-occurrence parameters of untitled007
Homogeneity = 0.028342							Homogeneity = 0.034553
Contrast = 554.834595							Contrast = 396.262360
Correlation = 0.000410							Correlation = 0.000642
Entropy = 5.549647							Entropy = 5.207335
EEC-5							Co-occurrence parameters of untitled007
Co-occurrence parameters of untitled007							Homogeneity = 0.145862
Homogeneity = 0.014385							Contrast = 217.581421
Contrast = 644.054749							Correlation = 0.001269
Correlation = 0.000426							Entropy = 3.946454
Entropy = 5.719362
							Co-occurrence parameters of untitled007
Co-occurrence parameters of untitled007							Homogeneity = 0.156567
Homogeneity = 0.088839							Contrast = 265.805237
Contrast = 425.457397							Correlation = 0.001024
Correlation = 0.000447							Entropy = 4.102579
Entropy = 4.653621
							Co-occurrence parameters of untitled007
Co-occurrence parameters of untitled007							Homogeneity = 0.202910
Homogeneity = 0.052472							Contrast = 471.482666
Contrast = 354.663788							Correlation = 0.000729
Correlation = 0.000579							Entropy = 3.486602
Entropy = 4.942389
							Co-occurrence parameters of untitled007
Co-occurrence parameters of untitled009							Homogeneity = 0.100147
Homogeneity = 0.086780							Contrast = 213.942245
Contrast = 400.532684							Correlation = 0.001159
Correlation = 0.000478							Entropy = 4.427094
Entropy = 4.797004
							UPSC-5
Co-occurrence parameters of untitled014							Co-occurrence parameters of untitled009
Homogeneity = 0.212358							Homogeneity = 0.188167
Contrast = 328.517029							Contrast = 170.867096
Correlation = 0.000779							Correlation = 0.001398
Entropy = 3.633526							Entropy = 3.688577
Co-occurrence parameters of untitled007							Co-occurrence parameters of untitled014
Homogeneity = 0.277260							Homogeneity = 0.208023
Contrast = 384.963013							Contrast = 162.063919
Correlation = 0.000909							Correlation = 0.001551
Entropy = 3.092974							Entropy = 3.692004
Co-occurrence parameters of untitled007							Co-occurrence parameters of untitled007
Homogeneity = 0.024106							Homogeneity = 0.017618
Contrast = 387.610077							Contrast = 492.521423
Correlation = 0.000556							Correlation = 0.000706
Entropy = 5.353653							Entropy = 5.847117
EEC-6							Co-occurrence parameters of untitled007
Co-occurrence parameters of untitled007							Homogeneity = 0.014049
Homogeneity = 0.192265							Contrast = 382.629944
Contrast = 317.981598							Correlation = 0.000521
Correlation = 0.000717							Entropy = 5.778008
Entropy = 3.744215
							Co-occurrence parameters of untitled007
Co-occurrence parameters of untitled007							Homogeneity = 0.017153
Homogeneity = 0.118217							Contrast = 626.719910
Contrast = 275.959442							Correlation = 0.000366
Correlation = 0.000845							Entropy = 5.790325
Entropy = 4.202295
							Co-occurrence parameters of untitled007
Co-occurrence parameters of untitled009							Homogeneity = 0.081912
Homogeneity = 0.006773							Contrast = 320.749634
Contrast = 12827.952148							Correlation = 0.000628
Correlation = 0.000062							Entropy = 4.837761
Entropy = 5.916775
							Co-occurrence parameters of untitled007
Co-occurrence parameters of untitled014							Homogeneity = 0.183846
Homogeneity = 0.019899							Contrast = 203.665527
Contrast = 740.771362							Correlation = 0.001234
Correlation = 0.000226							Entropy = 3.793095
Entropy = 5.564048
							UPSC-6
Co-occurrence parameters of untitled007							Co-occurrence parameters of untitled007
Homogeneity = 0.284597							Homogeneity = 0.050236
Contrast = 243.173935							Contrast = 318.774841
Correlation = 0.000813							Correlation = 0.000990
Entropy = 3.245843							Entropy = 4.809833
Co-occurrence parameters of untitled007							Co-occurrence parameters of untitled007
Homogeneity = 0.062935							Homogeneity = 0.082252
Contrast = 420.601196							Contrast = 288.306793
Correlation = 0.000662							Correlation = 0.001170
Entropy = 4.729831							Entropy = 4.404420
Co-occurrence parameters of untitled007							Co-occurrence parameters of untitled007
Homogeneity = 0.043471							Homogeneity = 0.039720
Contrast = 487.947021							Contrast = 275.103058
Correlation = 0.000466							Correlation = 0.000743
Entropy = 5.308329							Entropy = 5.152272
Co-occurrence parameters of untitled007							Co-occurrence parameters of untitled007
Homogeneity = 0.132901							Homogeneity = 0.066167
Contrast = 250.667831							Contrast = 284.638855
Correlation = 0.001131							Correlation = 0.000853
Entropy = 4.057941							Entropy = 4.702694
EEC-7							Co-occurrence parameters of untitled007
Co-occurrence parameters of untitled007							Homogeneity = 0.005966
Homogeneity = 0.070907							Contrast = 630.617554
Contrast = 549.245361							Correlation = 0.000371
Correlation = 0.000436							Entropy = 6.361307
Entropy = 4.788585
							UPSC-7
Co-occurrence parameters of untitled009							Co-occurrence parameters of untitled007
Homogeneity = 0.136853							Homogeneity = 0.015989
Contrast = 386.278961							Contrast = 549.296814
Correlation = 0.000516							Correlation = 0.000490
Entropy = 4.260712							Entropy = 5.832911
Co-occurrence parameters of untitled014							Co-occurrence parameters of untitled007
Homogeneity = 0.086764							Homogeneity = 0.007521
Contrast = 336.381378							Contrast = 448.892090
Correlation = 0.000620							Correlation = 0.000385
Entropy = 4.332630							Entropy = 6.166579
EEC-8							Co-occurrence parameters of untitled010
Co-occurrence parameters of untitled007							Homogeneity = 0.011774
Homogeneity = 0.085516							Contrast = 618.567322
Contrast = 392.717804							Correlation = 0.000499
Correlation = 0.000609							Entropy = 6.038908
Entropy = 4.663912
							Co-occurrence parameters of untitled015
Co-occurrence parameters of untitled007							Homogeneity = 0.025798
Homogeneity = 0.127916							Contrast = 396.667664
Contrast = 267.312866							Correlation = 0.000627
Correlation = 0.001067							Entropy = 5.334415
Entropy = 4.193843
							Co-occurrence parameters of untitled007
Co-occurrence parameters of untitled007							Homogeneity = 0.014437
Homogeneity = 0.131019							Contrast = 654.536743
Contrast = 234.266876							Correlation = 0.000464
Correlation = 0.001144							Entropy = 5.893451
Entropy = 3.989301
							Co-occurrence parameters of untitled009
Co-occurrence parameters of untitled007							Homogeneity = 0.047155
Homogeneity = 0.046531							Contrast = 402.274994
Contrast = 674.313538							Correlation = 0.000803
Correlation = 0.000419							Entropy = 4.896389
Entropy = 5.193108
							Co-occurrence parameters of untitled014
Co-occurrence parameters of untitled007							Homogeneity = 0.017050
Homogeneity = 0.107619							Contrast = 481.613983
Contrast = 316.227722							Correlation = 0.000564
Correlation = 0.000695							Entropy = 5.774028
Entropy = 4.266705
							Co-occurrence parameters of untitled009
Co-occurrence parameters of untitled007							Homogeneity = 0.094675
Homogeneity = 0.034736							Contrast = 224.905777
Contrast = 682.622253							Correlation = 0.001165
Correlation = 0.000355							Entropy = 4.301088
Entropy = 5.272174
							Co-occurrence parameters of untitled014
Co-occurrence parameters of untitled009							Homogeneity = 0.067770
Homogeneity = 0.025698							Contrast = 252.069839
Contrast = 698.972717							Correlation = 0.001166
Correlation = 0.000345							Entropy = 4.563101
Entropy = 5.594594
							UPSC-8
Co-occurrence parameters of untitled014							Co-occurrence parameters of untitled007
Homogeneity = 0.121710							Homogeneity = 0.099679
Contrast = 305.396423							Contrast = 264.595093
Correlation = 0.000673							Correlation = 0.001092
Entropy = 4.264488							Entropy = 4.273251
EEC-9							Co-occurrence parameters of untitled009
Co-occurrence parameters of untitled007							Homogeneity = 0.092025
Homogeneity = 0.031003							Contrast = 247.092239
Contrast = 626.263794							Correlation = 0.000888
Correlation = 0.000390							Entropy = 4.489697
Entropy = 5.259706
							Co-occurrence parameters of untitled014
Co-occurrence parameters of untitled009							Homogeneity = 0.054806
Homogeneity = 0.118054							Contrast = 242.847870
Contrast = 368.191315							Correlation = 0.000794
Correlation = 0.000588							Entropy = 4.768277
Entropy = 4.220376
							Co-occurrence parameters of untitled009
Co-occurrence parameters of untitled014							Homogeneity = 0.105512
Homogeneity = 0.212823							Contrast = 271.974304
Contrast = 323.167206							Correlation = 0.000997
Correlation = 0.000751							Entropy = 4.388163
Entropy = 3.559822
							o-occurrence parameters of untitled014
Co-occurrence parameters of untitled007							Homogeneity = 0.133303
Homogeneity = 0.045695							Contrast = 254.163864
Contrast = 695.388916							Correlation = 0.001065
Correlation = 0.000360							Entropy = 4.143708
Entropy = 5.063317
							Co-occurrence parameters of untitled007
Co-occurrence parameters of untitled009							Homogeneity = 0.207554
Homogeneity = 0.131265							Contrast = 175.667374
Contrast = 335.186951							Correlation = 0.001611
Correlation = 0.000727							Entropy = 3.457954
Entropy = 4.080266
							Co-occurrence parameters of untitled007
Co-occurrence parameters of untitled014							Homogeneity = 0.270072
Homogeneity = 0.140846							Contrast = 152.548111
Contrast = 280.000702							Correlation = 0.001398
Correlation = 0.000764							Entropy = 3.294554
Entropy = 3.886381
							Co-occurrence parameters of untitled007
Co-occurrence parameters of untitled007							Homogeneity = 0.117792
Homogeneity = 0.035924							Contrast = 222.564636
Contrast = 521.346680							Correlation = 0.001073
Correlation = 0.000613							Entropy = 4.189789
Entropy = 5.249061
							Co-occurrence parameters of untitled007
Co-occurrence parameters of untitled007							Homogeneity = 0.003583
Homogeneity = 0.010799							Contrast = 928.481567
Contrast = 860.075562							Correlation = 0.000268
Correlation = 0.000300							Entropy = 6.643190
Entropy = 5.865241
							UPSC-9
EEC-10							Co-occurrence parameters of untitled007
Co-occurrence parameters of untitled007							Homogeneity = 0.126746
Homogeneity = 0.143421							Contrast = 245.190933
Contrast = 247.123413							Correlation = 0.001118
Correlation = 0.001025							Entropy = 4.106628
Entropy = 3.876153
							Co-occurrence parameters of untitled009
Co-occurrence parameters of untitled007							Homogeneity = 0.027185
Homogeneity = 0.095807							Contrast = 435.136902
Contrast = 298.462891							Correlation = 0.000751
Correlation = 0.000880							Entropy = 5.333862
Entropy = 4.307907
							Co-occurrence parameters of untitled014
Co-occurrence parameters of untitled007							Homogeneity = 0.017204
Homogeneity = 0.063321							Contrast = 765.507385
Contrast = 636.834045							Correlation = 0.000483
Correlation = 0.000640							Entropy = 5.591520
Entropy = 4.859598
							Co-occurrence parameters of untitled007
Co-occurrence parameters of untitled009							Homogeneity = 0.087668
Homogeneity = 0.073598							Contrast = 264.374878
Contrast = 461.703552							Correlation = 0.001075
Correlation = 0.000543							Entropy = 4.248689
Entropy = 4.661183
							Co-occurrence parameters of untitled009
Co-occurrence parameters of untitled014							Homogeneity = 0.090620
Homogeneity = 0.284967							Contrast = 367.945618
Contrast = 253.581238							Correlation = 0.000716
Correlation = 0.001070							Entropy = 4.540044
Entropy = 3.109688
							Co-occurrence parameters of untitled014
Co-occurrence parameters of untitled007							Homogeneity = 0.149866
Homogeneity = 0.046200							Contrast = 183.604050
Contrast = 498.177490							Correlation = 0.001317
Correlation = 0.000451							Entropy = 3.804895
Entropy = 5.093869
							Co-occurrence parameters of untitled007
Co-occurrence parameters of untitled007							Homogeneity = 0.164299
Homogeneity = 0.137877							Contrast = 183.401260
Contrast = 251.871872							Correlation = 0.001511
Correlation = 0.000900							Entropy = 3.712206
Entropy = 4.197655
							Co-occurrence parameters of untitled007
EEC-11							Homogeneity = 0.071947
Co-occurrence parameters of untitled007							Contrast = 228.094559
Homogeneity	0.1288						Correlation = 0.000961
Contrast	209.659						Entropy = 4.515254
Correlation	0.001411
Entropy	3.91021						UPSC-10
							Co-occurrence parameters of untitled009
Co-occurrence parameters of untitled007							Homogeneity = 0.303680
Homogeneity	0.116878						Contrast = 332.977081
Contrast	401.387						Correlation = 0.000882
Correlation	0.000758						Entropy = 3.048080
Entropy	4.13138
							Co-occurrence parameters of untitled014
o-occurrence parameters of untitled007							Homogeneity = 0.188547
Homogeneity	0.020585						Contrast = 277.254181
Contrast	545.116						Correlation = 0.001185
Correlation	0.000398						Entropy = 3.631562
Entropy	5.59518
							Co-occurrence parameters of untitled007
Co-occurrence parameters of untitled007							Homogeneity = 0.021209
Homogeneity	0.020875						Contrast = 617.812744
Contrast	765.442						Correlation = 0.000446
Correlation	0.00038						Entropy = 5.564090
Entropy	5.71387
							Co-occurrence parameters of untitled007
Co-occurrence parameters of untitled007							Homogeneity = 0.040395
Homogeneity	0.045186						Contrast = 1066.948364
Contrast	404.913						Correlation = 0.000395
Correlation	0.000602						Entropy = 5.222782
Entropy	5.11188
							Co-occurrence parameters of untitled007
Co-occurrence parameters of untitled007							Homogeneity = 0.152977
Homogeneity	0.062545						Contrast = 290.960938
Contrast	429.703						Correlation = 0.000714
Correlation	0.000546						Entropy = 3.796538
Entropy	4.94467
							Co-occurrence parameters of untitled007
EEC-12							Homogeneity = 0.129769
Co-occurrence parameters of untitled007							Contrast = 386.535950
Homogeneity	0.058841						Correlation = 0.000750
Contrast	431.155						Entropy = 3.989557
Correlation	0.000575
Entropy	4.84082						Co-occurrence parameters of untitled009
							Homogeneity = 0.017494
Co-occurrence parameters of untitled007							Contrast = 663.301086
Homogeneity	0.005195						Correlation = 0.000497
Contrast	561.243						Entropy = 5.569806
Correlation	0.000469
Entropy	6.34771						Co-occurrence parameters of untitled014
							Homogeneity = 0.138945
Co-occurrence parameters of untitled007							Contrast = 448.861298
Homogeneity	0.057895						Correlation = 0.000565
Contrast	453.7						Entropy = 4.046649
Correlation	0.000721
Entropy	4.93298						UPSC-11
							Co-occurrence parameters of untitled007
Co-occurrence parameters of untitled007							Homogeneity = 0.247959
Homogeneity	0.040293						Contrast = 212.028366
Contrast	409.14						Correlation = 0.001135
Correlation	0.000538						Entropy = 3.288532
Entropy	4.99745
							Co-occurrence parameters of untitled007
Co-occurrence parameters of untitled007							Homogeneity = 0.287724
Homogeneity	0.206527						Contrast = 247.387573
Contrast	239.388						Correlation = 0.001368
Correlation	0.000988						Entropy = 3.091626
Entropy	3.67776
							Co-occurrence parameters of untitled007
Co-occurrence parameters of untitled007							Homogeneity = 0.008988
Homogeneity	0.148946						Contrast = 2096.979492
Contrast	270.016						Correlation = 0.000149
Correlation	0.000814						Entropy = 6.268391
Entropy	4.02097
							Co-occurrence parameters of untitled007
EEC-13							Homogeneity = 0.008551
Co-occurrence parameters of untitled007							Contrast = 1915.818237
Homogeneity	0.174066						Correlation = 0.000168
Contrast	238.526						Entropy = 6.154007
Correlation	0.001046
Entropy	3.72954						Co-occurrence parameters of untitled007
							Homogeneity = 0.009466
Co-occurrence parameters of untitled007							Contrast = 1197.279297
Homogeneity	0.013313						Correlation = 0.000248
Contrast	1120.74						Entropy = 6.207268
Correlation	0.000273
Entropy	5.91293						Co-occurrence parameters of untitled007
							Homogeneity = 0.091012
Co-occurrence parameters of untitled007							Contrast = 318.311066
Homogeneity	0.034921						Correlation = 0.000742
Contrast	795.799						Entropy = 4.446092
Correlation	0.000299
Entropy	5.05793						UPSC-12
							Co-occurrence parameters of untitled007
Co-occurrence parameters of untitled009							Homogeneity = 0.016046
Homogeneity	0.069504						Contrast = 654.706787
Contrast	434.89						Correlation = 0.000323
Correlation	0.000555						Entropy = 6.079686
Entropy	4.62317
							Co-occurrence parameters of untitled007
Co-occurrence parameters of untitled014							Homogeneity = 0.055806
Homogeneity	0.077705						Contrast = 302.151031
Contrast	711.402						Correlation = 0.000649
Correlation	0.000472						Entropy = 4.876916
Entropy	4.36655
							Co-occurrence parameters of untitled007
Co-occurrence parameters of untitled007							Homogeneity = 0.256492
Homogeneity	0.229224						Contrast = 116.496803
Contrast	256.937						Correlation = 0.001936
Correlation	0.0013						Entropy = 3.275266
Entropy	3.37513
							Co-occurrence parameters of untitled007
Co-occurrence parameters of untitled007							Homogeneity = 0.168752
Homogeneity	0.074352						Contrast = 242.492218
Contrast	343.395						Correlation = 0.000911
Correlation	0.000612						Entropy = 3.960248
Entropy	4.6499
							Co-occurrence parameters of untitled007
							Homogeneity = 0.018123
							Contrast = 414.694061
							Correlation = 0.000620
							Entropy = 5.606915
							Co-occurrence parameters of untitled007
							Homogeneity = 0.097886
							Contrast = 207.863968
							Correlation = 0.001075
							Entropy = 4.280576
							UPSC-13
							Co-occurrence parameters of untitled007
							Homogeneity = 0.153430
							Contrast = 258.917938
							Correlation = 0.000961
							Entropy = 3.994236
							Co-occurrence parameters of untitled009
							Homogeneity = 0.282370
							Contrast = 245.581802
							Correlation = 0.000940
							Entropy = 3.163219
							Co-occurrence parameters of untitled014
							Homogeneity = 0.120475
							Contrast = 452.951782
							Correlation = 0.000554
							Entropy = 4.323236
							Co-occurrence parameters of untitled007
							Homogeneity = 0.058529
							Contrast = 449.955414
							Correlation = 0.000492
							Entropy = 4.860533
							Co-occurrence parameters of untitled007
							Homogeneity = 0.085747
							Contrast = 435.034821
							Correlation = 0.000608
							Entropy = 4.573062
							Co-occurrence parameters of untitled007
							Homogeneity = 0.146206
							Contrast = 287.616486
							Correlation = 0.000713
							Entropy = 4.041369

## Sheet: Symmetry
Healthy -1	Area	Aspect	Area/Box	Box X/Y	Center-X	Center-Y	Den./Inten. (	Angle	Axis (major)	Axis (minor)	Diameter (max	Diameter (min	Diameter (mea	Radius (max)	Radius (min)	Perimeter	Radius Ratio	Roundness	Den./Inten. (	Den./Inten. (	Den./Inten. (	Per Area (Obj	Size (length)	Size (width)	Perimeter2	IOD	Perimeter (co	Perimeter (el	Perimeter (ra	Area (polygon	Fractal Dimen	Box Width	Box Height	Feret (min)	Feret (max)	Feret (mean)	Den./Inten. (	Den./Inten. (	Den./Inten. (	Margination	Heterogeneity	Den./Inten. (	Perimeter3	Perimeter Len
1	2975	1.06998	0.705645	0.911765	59.4998	63.4672	124.749	179.097	63.7775	59.606	64.405	56.0803	60.6288	34.1228	27.4895	198.663	1.2413	1.186	163.598	82.7748	127.875	0.00154947	67.039	61.1027	218.534	371129	195.351	193.866	0.942816	2880.6	1.05801	62	68	57.5704	67	62.7924	86.6667	159.333	8.78465	0.349199	0.00873949	371129	207.2	103.6
2	1518	3.08157	0.759	0.3125	146.889	70.8004	118.618	178.509	78.3406	25.4223	73.3348	22.561	44.198	41.3778	9.89069	181.631	4.18352	1.9043	155.013	76.5942	124.247	0.00079062	78.9993	24.6163	193.63	180062	178.732	173.767	0.973583	1408.36	1.05126	25	80	24	79	57.5506	74.6667	138.667	6.89494	0.352626	0.00527009	180062	183.582	91.7909
3	1553	3.00126	0.756086	0.329114	219.216	71.3432	112.779	177.411	78.1101	26.0258	74.3303	23.1948	44.4917	42.1517	10.2221	180.191	4.12358	1.78806	145.543	74.0058	118.789	0.00080885	78.1011	26.0587	189.974	175146	177.697	173.971	0.986573	1443.81	1.04802	26	79	25	78.0165	57.0522	72.3333	153.667	7.67149	0.348293	0.01481	175146	180.115	90.0575
4	1201	3.10943	0.828847	0.304348	264.222	63.9151	120.897	178.874	69.7511	22.4321	65	20	39.9167	35.197	8.77809	158.397	4.00964	1.76097	157.794	78.9717	125.925	0.00062552	67.9868	20.8414	163.936	145197	156.278	154.502	1	1091.65	1.04156	21	69	20	68.4567	50.3485	89.6667	151.667	7.65405	0.356295	0.00582847	145197	155.426	77.713
5	1277	4.41953	0.790712	0.223529	346.546	70.9029	117.81	0.62622	85.7759	19.4084	80	17.088	41.5495	43.5914	7.54643	184.442	5.77642	2.44328	149.45	80.1715	123.809	0.0006651	84.0168	18.6219	199.528	150444	181.984	182.099	0.961988	1165.58	1.05358	19	85	18	84	58.439	94	153.333	10.5344	0.356328	0.0140955	150444	189.175	94.5875
6	1138	3.51961	0.768919	0.27027	387.083	66.4025	107.517	179.54	72.3696	20.5618	66.0984	18.6815	38.7799	37.444	7.92676	163.031	4.72374	2.07909	135.799	71.6898	115.062	0.0005927	72.9976	19.3528	173.732	122354	161.05	157.548	0.977744	1038.46	1.03492	20	74	19	73	51.8547	77.3333	161	14.5663	0.376024	0.0799649	122354	164.716	82.358
7	1170	3.44724	0.733083	0.276316	405.059	66.5333	108.768	0.516739	72.7803	21.1127	67.3647	21.9317	41.6776	38.9409	8.07246	165.835	4.82392	2.20015	138.171	72.159	115.975	0.00060937	74.9789	20.3329	179.732	127259	163.214	158.872	0.957803	1050.26	1.0485	21	76	20	75	52.8797	87	147	9.34815	0.361588	0.0188034	127259	170.404	85.2021
8	1358	2.79447	0.669625	0.333333	125.462	70.8085	118.166	1.15506	71.1371	25.4563	67.4759	24.0416	42.6109	40.9353	9.54021	171.981	4.29082	1.97838	154.649	76.3093	123.539	0.00070729	77.0247	25.6601	184.802	160469	171.134	160.334	0.976723	1234.83	1.04269	26	78	25	77	55.1551	77.6667	136	8.26206	0.34998	0.00441826	160469	175.212	87.606
9	1394	2.73743	0.854167	0.352941	285.278	63.3587	118.579	0.261816	70.3777	25.7094	65.4905	23.0868	41.9663	36.1338	10.2839	163.483	3.51364	1.60215	152.839	77.4275	125.472	0.00072604	67.0633	23.1597	169.694	165300	161.719	159.201	1	1285.62	1.04566	24	68	23	68.4439	52.0449	89.3333	148.333	7.80493	0.35749	0.00573888	165300	160.884	80.4421
10	1295	3.88014	0.734127	0.25	328.934	71.61	119.502	178.334	81.3294	20.9604	73.5527	18.1108	40.2968	42.9749	8.07583	181.133	5.32143	2.28859	152.277	81.8749	124.354	0.00067447	82.9358	21.0092	195.044	154755	180.216	174.986	0.97455	1189.06	1.04415	21	84	20	83	57.735	97.3333	149.333	9.88032	0.347371	0.0100386	154755	184.923	92.4613
11	951	2.82341	0.708644	0.360656	448.857	63.5899	106.221	4.45173	59.5541	21.0929	57.2713	19.105	36.0114	33.5918	8.15333	139.682	4.12001	1.78852	135.195	69.1504	114.319	0.00049531	59.8966	22.1009	147.35	101016	139.367	133.988	0.997602	868.361	1.04846	22	61	21	60	44.737	71	148	9.17072	0.348249	0.019979	101016	139.702	69.8508
12	960	3.25947	0.774194	0.322581	466.774	63.8677	107.183	176.372	63.9035	19.6055	60.4152	17.72	36.5728	33.7746	7.77508	143.794	4.34395	1.98218	135.464	71.7146	114.37	0.0005	61.1942	20.2908	155.49	102895	142.048	140.572	0.963554	872.5	1.06163	20	62	19	61.7735	45.7831	75.6667	135.667	8.51069	0.364512	0.00729166	102895	147.421	73.7104
13	1316	2.61426	0.618421	0.368421	197.362	72.1185	112.623	2.03429	68.1605	26.0726	65.5134	25	41.235	40.2882	9.63827	171.307	4.18003	1.95216	144.613	73.5015	119.755	0.00068541	74.9882	28.1189	180.802	148212	167.561	155.497	0.977489	1197.83	1.04254	28	76	27	75	54.0896	77	141.333	7.72351	0.354846	0.00303951	148212	171.42	85.7099
Obj.#	Area	Aspect	Area/Box	Box X/Y	Center-X	Center-Y	Den./Inten. (	Angle	Axis (major)	Axis (minor)	Diameter (max	Diameter (min	Diameter (mea	Radius (max)	Radius (min)	Perimeter	Radius Ratio	Roundness	Den./Inten. (	Den./Inten. (	Den./Inten. (	Per Area (Obj	Size (length)	Size (width)	Perimeter2	IOD	Perimeter (co	Perimeter (el	Perimeter (ra	Area (polygon	Fractal Dimen	Box Width	Box Height	Feret (min)	Feret (max)	Feret (mean)	Den./Inten. (	Den./Inten. (	Den./Inten. (	Margination	Heterogeneity	Den./Inten. (	Perimeter3	Perimeter Len
1	1721	2.04295	0.779438	0.463768	74.0872	64.7496	119.76	177.847	67.8132	33.1938	64.2573	30.0167	45.1096	37.1323	13.0896	170.571	2.83679	1.41698	156.42	77.8454	125.013	0.00089635	68.0271	32.1428	179.146	206106	169.452	163.356	0.997662	1620.14	1.03437	32	69	31	68	54.3583	64	147	8.8916	0.344032	0.00639163	206106	169.849	84.9245
2	1440	3.3543	0.701071	0.329114	125.278	71.3104	111.398	1.23461	79.4331	23.681	76.531	22.8473	44.6899	41.7048	9.72648	177.01	4.28775	1.93087	145.618	72.5646	116.011	0.00075	78.1327	25.6837	190.7	160413	175.1	174.033	0.968449	1347.28	1.0657	26	79	25	78.3105	56.5174	69.3333	138.667	7.5385	0.355838	0.00347222	160413	180.805	90.4025
3	1528	2.21105	0.798328	0.439394	228.884	61.9876	120.661	0.522121	66.348	30.0074	63.0079	27.8927	43.9217	35.0864	11.8842	162.637	2.95236	1.40029	155.651	80.2055	126.126	0.00079583	65.0975	28.3087	167.49	184370	160.974	156.786	1	1433.04	1.04372	29	66	28	65.897	51.6909	81.3333	159	9.60964	0.352462	0.0189791	184370	158.798	79.3988
4	1449	2.18507	0.710294	0.441176	281.628	64.3451	121.257	179.14	64.8855	29.6949	62.3699	26	43.5367	35.877	11.3772	164.463	3.15341	1.54056	156.553	80.942	126.277	0.00075468	67.0675	29.387	170.318	175702	162.389	153.754	1	1346.93	1.05289	30	68	29	67.1675	52.1679	98.3333	151.667	8.7962	0.35469	0.0089717	175702	161.479	80.7395
5	1405	4.78723	0.763587	0.217391	372.653	74.8868	112.618	1.38405	93.9156	19.6179	88.3629	16.1555	44.3735	46.744	7.65422	199.3	6.10696	2.39932	143.567	76.9822	117.304	0.00073177	91.0218	19.8398	207.006	158228	197.435	197.972	1	1277.51	1.05119	20	92	19	91	63.3973	77.6667	144	9.30203	0.351341	0.00996441	158228	196.26	98.1299
6	1624	2.24814	0.796078	0.441176	46.7266	65.0369	121.702	1.44133	68.8873	30.6419	63.3482	28.1603	45.3342	36.1822	12.2735	170.693	2.948	1.57352	158.116	79.7642	127.225	0.00084583	67.0291	29.8209	183.044	197644	167.135	162.166	0.963058	1523.17	1.0453	30	68	29	67.268	53.8674	86.3333	147	7.57044	0.346472	0.00307881	197644	173.546	86.773
7	1420	2.08811	0.694037	0.469697	203.416	62.4077	124.925	177.799	62.5271	29.9443	58.8218	26.6833	41.9315	35.5334	11.591	159.417	3.06561	1.54346	160.52	84.4416	129.813	0.00073958	64.9904	30.8228	168.216	177394	157.835	149.798	0.989636	1311.44	1.04878	31	66	30	65	50.9985	75.6667	156.333	7.97807	0.348254	0.0084507	177394	159.488	79.7438
8	1503	2.15106	0.747761	0.447761	306.721	64.2102	122.591	0.412332	65.2665	30.3416	61	28.6356	42.9165	34.8215	11.7224	163.782	2.9705	1.43806	158.605	81.4365	127.732	0.00078281	66.0487	29.2583	168.904	184254	161.741	155.233	1	1419.07	1.04661	30	67	29	66.3683	51.7884	100	151.333	7.71758	0.345919	0.00598802	184254	160.138	80.0692
9	1362	4.99583	0.68997	0.223404	355.603	75.8488	109.041	177.851	95.6934	19.1547	89.4539	13	44.483	48.2709	5.60482	204.793	8.61239	2.72224	138.616	73.9295	114.578	0.00070937	92.8221	20.8858	214.904	148514	201.42	201.023	0.988567	1213.54	1.0946	21	94	20	93.3363	64.5926	77.6667	140.667	8.84047	0.35101	0.00807635	148514	203.749	101.875
10	1628	2.4721	0.709677	0.418919	148.224	69.4324	109.525	174.765	72.7524	29.4294	69.9214	28.6356	46.2495	39.3779	11.2325	176.435	3.5057	1.64851	143.56	70.3606	114.655	0.00084791	72.9693	31.616	187.872	178307	174.795	167.803	0.981312	1531.58	1.04816	31	74	30	73	56.0361	72.3333	131.333	6.5177	0.3522	0.00429975	178307	178.124	89.0618
Obj.#	Area	Aspect	Area/Box	Box X/Y	Center-X	Center-Y	Den./Inten. (	Angle	Axis (major)	Axis (minor)	Diameter (max	Diameter (min	Diameter (mea	Radius (max)	Radius (min)	Perimeter	Radius Ratio	Roundness	Den./Inten. (	Den./Inten. (	Den./Inten. (	Per Area (Obj	Size (length)	Size (width)	Perimeter2	IOD	Perimeter (co	Perimeter (el	Perimeter (ra	Area (polygon	Fractal Dimen	Box Width	Box Height	Feret (min)	Feret (max)	Feret (mean)	Den./Inten. (	Den./Inten. (	Den./Inten. (	Margination	Heterogeneity	Den./Inten. (	Perimeter3	Perimeter Len
1	1834	3.19409	0.679259	0.333333	48.2655	74.2934	123.397	1.64962	88.8864	27.8284	88.0738	23.7697	46.1922	45.9773	10.7385	210.47	4.28155	2.04716	157.348	84.5998	128.243	0.0009552	88.9343	29.9667	219.974	226310	205.568	196.101	0.98567	1690.78	1.05244	30	90	29	89	66.0086	97	173	11.785	0.352365	0.0523446	226310	208.557	104.278
2	1586	3.29652	0.815844	0.296296	123.07	72.0132	124.02	1.81794	82.5063	25.0283	80.399	24.0416	47.4274	42.4297	9.93002	184.498	4.27287	1.74888	157.815	85.5902	128.656	0.00082604	80.2135	24.638	190.662	196696	183.886	181.203	1	1486.83	1.05216	24	81	23	80.3989	58.7092	101.333	168.333	8.73597	0.349974	0.0132409	196696	180.766	90.3828
3	1421	2.78574	0.77863	0.342466	190.836	64.9747	112.138	178.021	72.0334	25.8579	68.6804	23.0868	42.984	38.3951	10.164	173.186	3.77755	1.82641	147.859	75.8044	112.75	0.0007401	71.9571	25.6433	182.146	159348	169.206	162.443	0.970068	1325.61	1.04953	25	73	24	72	54.4393	90.3333	161.333	12.1864	0.363638	0.0577058	159348	174.427	87.2133
4	1505	2.88828	0.771795	0.346667	213.261	65.0664	105.523	1.33728	75.312	26.075	72.3395	24.0416	43.8677	39.8004	10.2613	174.207	3.87867	1.78594	134.227	70.7914	111.55	0.00078385	74.1899	25.8567	185.63	158812	171.031	168.791	0.971783	1380.18	1.05035	26	75	25	74.5258	55.108	85	144	9.11017	0.360083	0.0172757	158812	175.997	87.9987
5	1330	1.75442	0.691988	0.5	287.133	62.8286	114.432	174.732	55.9793	31.9075	57.8705	28.1603	41.2329	34.665	12.1343	161.128	2.85678	1.75015	147.858	73.8105	121.627	0.0006927	60.6506	32.9947	172.764	152194	152.634	140.654	0.931853	1219.89	1.06132	31	62	30	61	49.2391	70.6667	148.333	7.9662	0.347939	0.0120301	152194	163.796	81.8979
6	1107	2.12342	0.734085	0.448276	414.157	59.8889	109.834	179.338	55.5284	26.1504	54.1295	23.0868	37.92	31.2602	10.1578	139.071	3.07746	1.57327	140.234	71.7218	117.547	0.00057656	57.0078	25.3683	151.146	121586	138.155	132.484	0.964071	1038.72	1.04466	26	58	25	57.1176	45.0046	80.3333	145.667	8.43584	0.355684	0.0162602	121586	143.303	71.6516
7	1403	2.34344	0.838112	0.435484	261.624	62.7406	117.412	4.25789	65.3659	27.8932	61.1882	24.5153	42.2842	33.7175	11.3786	159.862	2.96324	1.53902	151.098	76.9359	124.203	0.00073072	61.3513	28.0071	168.764	164729	156.162	152.465	0.975992	1323.75	1.04995	27	62	26	62.061	50.1421	75.3333	162	9.84291	0.351399	0.0356379	164729	160.004	80.0018
8	1017	4.24108	0.763514	0.243243	334.212	67.9626	103.786	179.883	75.0518	17.6964	71.3442	16.2788	37.5467	37.5807	6.7877	163.526	5.53659	2.29211	132.63	67.2724	111.455	0.00052968	73.0081	17.0676	173.006	105550	161.232	159.967	0.982967	934.069	1.05922	18	74	17	73.1386	51.654	77.3333	137.667	8.87206	0.363086	0.0117994	105550	164.026	82.0129
9	1124	3.899	0.739474	0.263158	350.47	68.1335	105.343	0.594193	75.8338	19.4496	72	18.6815	41.7503	38.2596	7.47095	167.08	5.12111	2.24742	134.569	68.3381	113.123	0.00058541	75.0063	19.3827	179.146	118406	164.594	163.073	0.969064	1021.49	1.06743	20	76	19	75	53.0132	81	132.333	6.55726	0.357118	0.00177935	118406	169.849	84.9245
10	1019	2.56138	0.763868	0.396552	393.094	59.7125	113.273	2.32677	58.4286	22.8114	54.3323	21.9545	38.0486	30.3732	8.91043	139.807	3.40872	1.61493	145.283	74.3709	120.167	0.00053072	57.156	22.0382	146.42	115426	137.268	133.819	0.988813	949.611	1.05167	23	58	22	57.2156	44.0216	91.3333	148.333	6.93748	0.353627	0.00490677	115426	138.821	69.4105
11	1992	2.74576	0.730205	0.352273	72.9709	75.5858	125.085	0.489725	84.8309	30.8952	79.404	29.1548	48.871	45.1999	11.978	202.954	3.77356	1.73191	161.975	84.625	128.654	0.0010375	87.0054	30.375	212.802	249168	200.934	191.791	0.995918	1870.36	1.0444	31	88	30	87	64.276	100.667	168.667	11.8719	0.35555	0.0532128	249168	201.758	100.879
12	1593	3.24157	0.84019	0.303797	145.106	72.1959	120.908	178.271	81.8851	25.2609	75.326	22	45.4942	41.4468	10.108	181.583	4.1004	1.69345	154.347	82.7395	125.638	0.00082968	78.0248	24.0455	186.764	192607	180.682	180.268	1	1473.33	1.0491	24	79	23	78	57.8996	94.3333	174	9.75597	0.358083	0.0138104	192607	177.069	88.5343
Obj.#	Area	Aspect	Area/Box	Box X/Y	Center-X	Center-Y	Den./Inten. (	Angle	Axis (major)	Axis (minor)	Diameter (max	Diameter (min	Diameter (mea	Radius (max)	Radius (min)	Perimeter	Radius Ratio	Roundness	Den./Inten. (	Den./Inten. (	Den./Inten. (	Per Area (Obj	Size (length)	Size (width)	Perimeter2	IOD	Perimeter (co	Perimeter (el	Perimeter (ra	Area (polygon	Fractal Dimen	Box Width	Box Height	Feret (min)	Feret (max)	Feret (mean)	Den./Inten. (	Den./Inten. (	Den./Inten. (	Margination	Heterogeneity	Den./Inten. (	Perimeter3	Perimeter Len
1	2459	3.67777	0.795793	0.291262	74.9496	81.6909	134.093	179.612	108.658	29.5444	100.005	24.1868	54.1171	52.6398	11.9536	238.757	4.40369	1.99726	172.161	95.9512	134.167	0.00128072	102.052	29.128	254.356	329735	235.687	235.252	0.977325	2317.12	1.05319	30	103	29	102.293	75.4631	96.6667	171.667	11.2541	0.346628	0.0239935	329735	241.156	120.578
2	1287	4.24623	0.836257	0.234568	121.162	69.0847	134.327	179.868	84.2948	19.8517	78	17.72	42.6631	41.6594	7.83884	179.38	5.31448	2.28297	172.029	96.3131	134.638	0.00067031	80.0159	18.1431	192.318	172878	177.595	179.646	0.973996	1158.88	1.0647	19	81	18	80.3009	57.3928	75.3333	157.333	8.60695	0.351978	0.010101	172878	182.336	91.1682
3	1282	3.48637	0.747086	0.282051	182.483	70.1396	126.801	1.872	76.6686	21.9909	71.4493	19	40.2443	40.8375	8.51831	181.566	4.79408	2.27273	159.641	94.7808	125.981	0.0006677	76.9262	22.6221	193.286	162559	172.348	167.111	0.940475	1175.88	1.06111	22	78	21	77	55.2143	99	163	10.659	0.361652	0.0397816	162559	183.257	91.6283
4	1136	2.30738	0.72127	0.396825	249.254	62.4921	133.161	2.74108	58.8732	25.5152	56.3205	23.0868	38.9681	33.6485	9.75802	145.285	3.44829	1.55126	171.577	94.382	133.523	0.00059166	62.0247	25.5029	151.146	151271	144.55	137.787	1	1053.46	1.0477	25	63	24	62	46.3985	103.667	163.667	10.9462	0.347649	0.0184859	151271	143.303	71.6516
5	1228	1.9817	0.756158	0.482759	323.908	58.3461	131.394	179.742	56.4896	28.5056	53.0094	26.1725	39.1431	30.7259	11.0974	144.407	2.76874	1.43821	167.78	93.491	132.912	0.00063958	57.0174	27.1664	151.834	161352	142.454	137.153	0.989584	1146.61	1.04517	28	58	27	57.1176	45.8357	99	173.667	11.024	0.356767	0.034202	161352	143.954	71.977
6	1111	4.75151	0.816912	0.2125	392.141	70.9928	120.472	0.464208	82.9443	17.4564	75.5381	15.1327	36.0026	41.5626	6.85868	174.806	6.05986	2.47496	151.137	88.306	121.972	0.00057864	79.0217	16.4694	186.904	133844	172.64	174.955	0.974247	1009.64	1.06806	17	80	16	79	55.5518	99.6667	158	12.1217	0.370632	0.0459046	133844	177.203	88.6017
7	1252	3.97546	0.823684	0.2375	408.924	70.7029	115.306	179.444	80.4933	20.2476	73.1642	18.6815	43.3692	41.467	7.9297	174.734	5.22933	2.2041	143.883	80.8171	121.219	0.00065208	79.0351	18.4261	185.974	144364	172.788	172.723	0.979956	1122.47	1.04581	19	80	18	79.0117	55.888	94.6667	141	8.13164	0.359449	0.00079872	144364	176.323	88.1613
8	994	2.09674	0.645874	0.473684	470.51	60.0634	125.393	175.983	52.7708	25.168	51.1957	22.3607	36.5686	30.7602	9.51028	135.462	3.23441	1.51967	161.358	86.0332	128.788	0.0005177	56.0025	27.2671	138.802	124641	134.147	126.295	1	906.903	1.04671	27	57	26	56.0244	43.0764	86.3333	162.333	9.3442	0.353604	0.0191147	124641	131.601	65.8006
9	994	2.38964	0.771739	0.410714	539.191	57.7324	123.78	178.823	55.6275	23.2786	51.9711	21.587	37.2958	28.9168	9.19506	133.523	3.14482	1.59558	157.137	88.5463	125.658	0.0005177	55.05	22.3857	142.076	123038	131.69	129.209	0.977629	904.958	1.04913	23	56	22	55.0292	42.3774	93.6667	157.333	9.22943	0.345711	0.0160966	123038	134.703	67.3517
10	998	2.9893	0.754346	0.333333	599.049	61.6934	113.555	177.96	62.7219	20.9822	57.3149	18.6815	39.6338	32.6995	8.05491	144.368	4.05958	1.74219	140.883	79.519	120.264	0.00051979	62.0675	20.806	148.42	113328	142.865	139.787	1	904.458	1.05259	21	63	20	62.2896	45.9464	95.3333	172.667	9.52893	0.360432	0.0250501	113328	140.717	70.3585
11	2401	2.93956	0.7356	0.313725	48.2815	82	136.493	0.148059	96.3858	32.7891	90.2552	30	53.7173	52.562	12.7185	227.166	4.13273	1.86727	176.701	97.7135	135.065	0.00125052	101.01	31.1187	242.012	327720	226.047	215.395	0.985156	2243.74	1.04527	32	102	31	101	72.5789	99	173	11.8118	0.357527	0.0441483	327720	229.453	114.727
12	1353	4.12299	0.795414	0.259259	139.308	69.9224	128.082	1.37306	85.4822	20.7331	76.2955	16.1245	43.7457	41.9094	7.0069	182.387	5.98116	2.17988	165.859	88.7908	129.595	0.00070468	80.001	20.5933	192.904	173294	180.434	182.721	0.98656	1221.08	1.0637	21	81	20	80	58.0853	78.6667	156	9.38803	0.354951	0.0133038	173294	182.892	91.4459
13	1435	2.05014	0.798109	0.467742	272.926	62.8077	132.088	178.016	61.9727	30.2286	58.5235	27	42.9324	33.97	11.9277	155.464	2.84799	1.36317	168.507	94.1178	133.64	0.00074739	61.275	29.1255	160.904	189546	154.9	149.154	1	1358.58	1.03823	29	62	28	61.5884	49.4214	100	151	8.62926	0.342684	0.00487804	189546	152.554	76.2769
14	1198	1.93347	0.737685	0.482759	348.064	58.3447	133.124	0.43617	55.2026	28.551	53.4509	26.0192	39.0965	31.0096	11.0696	142.38	2.80132	1.50707	169.506	95.52	134.347	0.00062395	56.9907	27.258	152.318	159483	141.313	134.912	0.978527	1101.22	1.06139	28	58	27	57	45.6179	98.3333	163.667	9.40623	0.350317	0.0217028	159483	144.414	72.207
15	921	2.29495	0.697727	0.436364	519.306	57.835	120.056	0.658158	52.8393	23.0242	49	20.3961	35.0919	28.8428	8.69535	130.169	3.31704	1.61292	151.392	84.9674	123.808	0.00047968	53.985	23.2856	138.662	110571	128.561	123.813	0.977902	852.722	1.04313	24	55	23	54	41.7136	102	162	8.79541	0.360148	0.0271444	110571	131.466	65.7332
16	905	3.21856	0.768251	0.306452	581.623	62.2486	112.803	1.03232	61.6748	19.1622	57.4282	17.4642	36.0781	32.1075	7.38096	140.038	4.35005	1.81113	139.427	80.5337	118.449	0.00047135	61.0081	18.5556	144.178	102087	138.384	135.916	1	821	1.04301	19	62	18	61.0003	44.364	94.3333	156.667	11.5642	0.369123	0.0519337	102087	136.695	68.3474
17	1310	3.13455	0.718202	0.315789	201.998	70.2511	121.292	178.564	73.5833	23.4749	67.3647	20	41.6736	39.2952	9.00122	170.771	4.36554	1.88083	152.111	86.7397	125.024	0.00068229	75.0516	23.5941	178.216	158892	169.009	162.793	1	1207.96	1.04019	24	76	23	75	54.2483	95	153.667	7.9005	0.358946	0.0160305	158892	168.968	84.4841
18	971	2.52664	0.802479	0.4	450.174	60.4645	122.683	1.39765	56.4417	22.3387	52	22.8473	38.726	28.8478	8.83817	133.583	3.264	1.49792	155.822	84.1277	128.101	0.00050572	54.2035	21.506	137.834	119126	131.533	129.615	1	907.25	1.04777	22	55	21	54.7182	41.9859	84.3333	153	7.75602	0.354814	0.0102987	119126	130.681	65.3406
Obj.#	Area	Aspect	Area/Box	Box X/Y	Center-X	Center-Y	Den./Inten. (	Angle	Axis (major)	Axis (minor)	Diameter (max	Diameter (min	Diameter (mea	Radius (max)	Radius (min)	Perimeter	Radius Ratio	Roundness	Den./Inten. (	Den./Inten. (	Den./Inten. (	Per Area (Obj	Size (length)	Size (width)	Perimeter2	IOD	Perimeter (co	Perimeter (el	Perimeter (ra	Area (polygon	Fractal Dimen	Box Width	Box Height	Feret (min)	Feret (max)	Feret (mean)	Den./Inten. (	Den./Inten. (	Den./Inten. (	Margination	Heterogeneity	Den./Inten. (	Perimeter3	Perimeter Len
1	2182	2.87722	0.733199	0.344086	69.3501	77.0023	110.099	178.351	90.832	31.5694	84.5931	29.4109	50.6115	47.7382	12.3501	214.921	3.8654	1.83833	142.796	69.3089	118.192	0.00113645	91.8468	32.2817	229.528	240236	210.83	203.705	0.968815	2049.99	1.05935	32	93	31	92	67.8433	88.3333	134.333	7.58407	0.347776	0	240236	217.617	108.808
2	1862	2.97336	0.70557	0.318681	123.922	72.4243	106.603	178.443	85.4526	28.7394	82.5651	27.6586	48.2274	48.8485	11.0865	203.614	4.40612	1.91587	138.209	65.9393	115.661	0.00096979	90.1026	29.1853	215.872	198495	200.47	190.609	0.979482	1739.92	1.0313	29	91	28	90.0567	64.3053	83	155	12.5214	0.363326	0.0676692	198495	204.669	102.335
3	1871	2.6688	0.816674	0.367089	200.925	70.4463	109.353	2.06051	80.6418	30.2165	75.5381	26.9258	46.4409	41.9353	12.0836	190.431	3.47043	1.61809	143.578	68.1229	116.358	0.00097447	78.0934	29.456	199.248	204599	188.004	183.263	0.995231	1755	1.04731	29	79	28	78.4086	60.1817	90.6667	156.333	7.79349	0.351988	0.0133618	204599	188.905	94.4527
4	1871	3.03865	0.700749	0.337079	302.042	73.4687	113.261	178.988	86.7721	28.5562	82.4924	25.7099	48.2495	45.0846	11.0516	203.28	4.07945	1.77769	149.37	70.6339	119.779	0.00097447	87.9863	29.6139	209.286	211911	200.174	192.887	1	1762.5	1.04986	30	89	29	88	64.069	89.6667	161.333	9.53885	0.356442	0.0112239	211911	198.425	99.2127
5	1647	2.92936	0.700255	0.333333	375.435	72.6193	103.49	178.638	79.9238	27.2837	75.4255	25.7099	45.2806	43.1023	10.4417	191.269	4.12792	1.88942	134.22	64.3151	111.934	0.00085781	82.929	27.9194	201.146	170448	187.2	178.709	0.981615	1531.76	1.05058	28	84	27	83	59.9974	78.6667	145.667	8.6081	0.355631	0.0127504	170448	190.706	95.3531
6	1422	3.58309	0.763285	0.283951	424.05	71.9866	107.605	2.23378	81.6059	22.7753	77.3175	21	41.8979	42.2774	8.95008	179.897	4.72369	2.01099	140.189	66.7145	115.911	0.00074062	79.7833	23.3864	192.318	153014	178.898	177.252	0.981143	1315.61	1.04027	23	81	22	80.1049	57.5857	86	133.333	7.70575	0.354585	0.00140646	153014	182.336	91.1682
7	1419	2.79865	0.699704	0.333333	497.151	69.3629	103.99	2.64188	72.7888	26.0086	68.3593	23.7697	42.3045	40.5764	9.85587	177.09	4.11698	1.90177	134.875	65.2875	111.808	0.00073906	77.0104	26.5406	186.904	147562	174.561	164.014	0.985087	1313.94	1.05031	26	78	25	77	55.9704	83	138	9.97664	0.362185	0.0218464	147562	177.203	88.6017
8	1633	2.65768	0.747711	0.358974	520.034	69.9247	108.143	179.115	75.4528	28.3905	71.3442	26.4764	46.0236	41.4213	11.0339	179.731	3.75398	1.69441	140.885	68.4581	115.086	0.00085052	76.9908	27.5681	188.904	176598	177.52	171.603	0.991178	1506.47	1.04304	28	78	27	77	57.3346	88.6667	157.333	12.065	0.359396	0.0624617	176598	179.099	89.5497
9	1326	2.0651	0.638421	0.462687	573.845	66.4231	105.105	4.64331	60.5705	29.3306	62.3618	28	39.8624	37.8123	11.1634	158.841	3.38718	1.69701	136.527	69.1516	109.635	0.00069062	65.9453	31.9253	169.974	139369	156.659	145.512	0.972107	1217.83	1.05258	31	67	30	66	50.4841	78.3333	163	13.8399	0.365458	0.0678733	139369	161.154	80.5769
10	1356	2.837	0.797647	0.367647	646.909	62.5288	103.7	177.91	70.5788	24.878	66.7083	23.1948	42.6999	35.65	10.1024	162.73	3.52885	1.71601	132.239	63.2345	115.625	0.00070625	67.3931	25.2608	172.904	140617	160.024	158.662	0.97617	1246.21	1.06748	25	68	24	68.0537	51.4131	74.6667	140.333	9.26128	0.346865	0.0221239	140617	163.931	81.9653
11	1394	3.16569	0.744658	0.307692	738.1	66.0933	95.8065	179.97	76.1954	24.0691	71.2531	22.561	42.9442	41.359	9.10021	174.956	4.54484	1.81253	125.53	58.5402	103.349	0.00072604	77.001	22.9974	180.662	133554	172.472	168.323	1	1288.08	1.04919	24	78	23	77	55.4969	83	117.667	4.73807	0.354323	0	133554	171.285	85.6425
12	1216	2.09665	0.658009	0.424242	786.547	60.0049	97.8235	177.331	58.4712	27.8879	57.0088	26.4764	40.112	36.5229	10.4531	154.32	3.49397	1.76015	127.97	60.1538	105.347	0.00063333	65.2555	28.5075	166.318	118953	152.911	139.94	0.969713	1124.17	1.04933	28	66	27	65.3731	49.1996	80.6667	134	7.66606	0.347604	0.0123355	118953	157.687	78.8434
13	1306	2.10977	0.732884	0.409091	810.008	60.2848	96.2637	3.60472	60.411	28.6339	59.203	26.4764	40.9586	36.4188	11.0121	157.54	3.30716	1.67178	125.735	58.8308	104.225	0.0006802	64.8714	28.1491	167.248	125720	155.35	144.361	0.979708	1196.85	1.05255	27	66	26	65	50.0995	81.3333	121.333	7.11683	0.353587	0	125720	158.567	79.2838
14	1253	2.93474	0.778261	0.328571	880.222	65.067	109.336	179.43	69.2347	23.5914	64.4981	22.1359	41.8438	35.3203	9.22211	159.498	3.82996	1.71022	143.236	69.0527	115.719	0.0006526	68.9568	22.3567	166.42	136998	157.413	154.762	0.997658	1158.39	1.05658	23	70	22	69.0598	50.5487	86.6667	131.667	7.01066	0.349809	0	136998	157.782	78.8911
15	1046	2.81282	0.689065	0.348485	943.474	63.8566	101.639	177.342	62.3276	22.1584	58.2495	20.0998	37.6487	34.6718	8.4754	148.452	4.09088	1.89708	131.695	63.7667	109.454	0.00054479	64.8837	23.0891	157.974	106314	145.821	140.319	0.973589	941.014	1.04469	23	66	22	65	47.191	85.6667	118.667	5.21697	0.353976	0	106314	149.777	74.8885
16	1179	4.96077	0.668367	0.25	999.127	73.1289	93.5202	177.898	87.7318	17.6851	80.0999	15.8114	43.8112	43.1813	6.87401	185.672	6.28183	2.47712	117.176	56.9423	106.443	0.00061406	82.9442	18.9505	194.178	110260	182.088	184.401	0.989086	1088.78	1.06634	21	84	19.4816	83	58.4837	74	122.333	7.52758	0.362048	0.00254452	110260	184.098	92.0489
17	888	2.42353	0.829132	0.411765	1041.14	54.7027	99.8923	179.829	52.741	21.7621	48.1664	20.2485	36.3073	25.9678	8.86766	123.068	2.92837	1.57036	131.088	60.5372	108.052	0.0004625	50.0058	20.0893	133.248	88704.3	121.903	122.143	0.964932	808.778	1.04395	21	51	20	50.4454	39.557	83	114.667	5.63152	0.34679	0	88704.3	126.334	63.1667
18	803	2.15567	0.744898	0.44898	1060.53	54.6276	96.8406	178.643	47.6556	22.1071	45.2217	18	32.2394	25.7532	8.53864	120.606	3.01608	1.619	126.483	59.1544	104.884	0.00041822	47.9392	21.444	129.49	77763	117.216	113.289	0.954753	740.861	1.04082	22	49	21	48	38.0945	80.6667	117	5.91736	0.348063	0	77763	122.771	61.3857
19	2067	3.13304	0.748913	0.326087	148.63	73.9777	107.656	2.87798	92.175	29.4203	88.3629	27.074	49.3222	48.9783	11.6299	213.811	4.2114	1.92958	144.849	64.628	113.492	0.00107656	90.8852	30.7207	227.528	222526	208.786	203.939	0.967856	1919.15	1.0578	30	92	29	91	67.1528	81	141	8.82679	0.353848	0.0101596	222526	215.721	107.86
20	1858	2.49227	0.749194	0.3875	227.164	71.0958	110.023	179.382	78.1421	31.3537	75.326	29	46.9822	41.9002	12.164	189.864	3.44461	1.6462	143.626	68.8095	117.633	0.0009677	79.0817	30.419	200.216	204423	187.365	179.939	0.987039	1741.88	1.04258	31	80	30	79.4037	60.0298	92.3333	144	7.29512	0.347396	0.00322927	204423	189.826	94.9128
21	1741	3.1632	0.760927	0.295455	278.585	74.6806	110.491	179.252	85.0197	26.8778	80.399	25	46.7989	44.9052	10.4202	197.711	4.30945	1.83864	145.474	67.8185	118.179	0.00090677	86.9926	25.6637	205.388	192364	195.542	187.839	1	1641.17	1.04112	26	88	25	87	62.5857	87	140.333	8.89046	0.352746	0.00919012	192364	194.729	97.3643
22	1695	2.81189	0.721584	0.358025	446.037	71.2791	104.893	177.358	79.3989	28.2368	74.3303	27.1662	45.9677	41.7639	11.0407	190.723	3.78272	1.90919	136.971	63.5941	114.114	0.00088281	79.915	29.7218	205.286	177794	185.937	178.763	0.95532	1578.97	1.05978	29	81	28	80.2029	59.8506	88.3333	136.333	7.32037	0.349967	0.00412979	177794	194.633	97.3166
23	1324	2.28005	0.727473	0.430769	597.911	65.8573	102.894	174.302	63.0547	27.6549	61.6847	25	41.6445	36.525	10.9118	155.928	3.34729	1.62524	136.777	65.8625	106.043	0.00068958	63.7831	29.0508	166.318	136232	154.278	147.964	0.97838	1217.49	1.04459	28	65	27	64	49.7871	81	148.667	11.9191	0.35862	0.0596677	136232	157.687	78.8434
24	1150	3.50701	0.649351	0.298701	719.001	67.9452	102.081	176.527	73.244	20.885	68.0074	19.4165	40.4805	39.677	7.99933	167.325	4.96004	2.10388	135.344	64.8417	106.057	0.00059895	75.921	21.9625	176.216	117393	165.553	159.525	0.990909	1055.79	1.04054	23	77	22	76	53.2935	85	144.333	10.8891	0.360675	0.04	117393	167.072	83.5361
25	1699	3.31037	0.799529	0.294118	352.736	73.7905	100.139	179.768	85.5812	25.8525	78.4092	22.8254	48.2322	43.0325	10.2664	192.91	4.19158	1.97668	127.223	61.1171	112.077	0.00088489	83.9791	24.2345	207.872	170136	188.943	187.846	0.958688	1563.72	1.03672	25	85	24	84.0856	61.0054	78.6667	128.333	9.14753	0.348793	0.00412007	170136	197.085	98.5424
26	999	2.88024	0.688017	0.333333	924.88	64.7327	105.371	179.745	61.6118	21.3912	57.2713	20.0998	37.0593	33.7249	8.12451	147.426	4.151	2.04123	138.904	66.1091	111.099	0.00052031	64.9904	21.1601	157.904	105265	144.719	138.15	0.955598	894.125	1.05383	22	66	21	65	47.0664	81.6667	138.667	9.32044	0.361091	0.007007	105265	151.443	75.7216
27	1953	3.22632	0.825444	0.285714	43.8075	78.5719	112.437	179.291	90.7314	28.1222	84.5281	25.1794	48.8119	46.9263	11.2007	210.723	4.18958	2.03726	146.544	71.3308	119.438	0.00101718	90.0055	25.604	225.872	219590	206.202	199.879	0.962888	1791.35	1.05109	26	91	25	90.1547	66.3663	91.6667	143	9.0307	0.357008	0.00921658	219590	214.15	107.075
28	1210	2.29067	0.715976	0.4	858.917	64.7826	109.58	1.45577	60.5645	26.4396	57.0701	24.5153	40.6592	33.7585	10.0858	150.831	3.34712	1.68876	144.124	69.7223	114.895	0.0006302	63.9285	25.8303	161.388	132592	148.879	141.973	0.972975	1103.28	1.04493	26	65	25	64	48.1988	86.3333	133	7.8304	0.352521	0	132592	153.014	76.507
29	1282	2.05253	0.701697	0.460317	670.241	63.5156	102.32	7.23088	59.2259	28.8551	56.921	25	41.3677	34.3744	11.2515	154.976	3.0551	1.6579	131.697	61.7621	113.502	0.0006677	61.6328	31.1757	164.904	131175	153.094	142.501	0.979201	1173.29	1.04278	29	63	28	62	49.2539	70.6667	142.667	9.84932	0.356159	0.0218409	131175	156.346	78.173
30	866	5.08506	0.69391	0.205128	984.621	76.5958	99.2375	179.764	76.2546	14.9958	72.3395	14.5602	38.7973	40.9506	5.39389	163.269	7.59204	2.67758	121.196	63.3557	113.161	0.00045104	77.0035	14.9052	171.834	85939.7	162.934	159.968	1	788.806	1.04684	16	78	15	77	52.2657	78.3333	145	11.6267	0.378322	0.0415704	85939.7	162.915	81.4576
Obj.#	Area	Aspect	Area/Box	Box X/Y	Center-X	Center-Y	Den./Inten. (	Angle	Axis (major)	Axis (minor)	Diameter (max	Diameter (min	Diameter (mea	Radius (max)	Radius (min)	Perimeter	Radius Ratio	Roundness	Den./Inten. (	Den./Inten. (	Den./Inten. (	Per Area (Obj	Size (length)	Size (width)	Perimeter2	IOD	Perimeter (co	Perimeter (el	Perimeter (ra	Area (polygon	Fractal Dimen	Box Width	Box Height	Feret (min)	Feret (max)	Feret (mean)	Den./Inten. (	Den./Inten. (	Den./Inten. (	Margination	Heterogeneity	Den./Inten. (	Perimeter3	Perimeter Len
1	1839	2.30757	0.770423	0.402597	71.6667	70.6221	122.848	176.949	74.7228	32.3816	72.3395	29.4279	46.5639	41.5975	12.6723	185.008	3.28255	1.59394	160.787	83.4932	124.264	0.00095781	76.2116	32.1926	196.216	225918	182.585	174.878	0.981462	1727.82	1.04577	31	77	30	76.2221	58.8048	94.3333	153.667	6.94348	0.348979	0.00652528	225918	186.033	93.0167
2	1691	2.1198	0.754911	0.457143	153.728	63.1135	118.203	2.6373	68.5163	32.322	63.8905	28.6356	45.4689	38.0768	12.7285	174.223	2.99146	1.49888	155.955	77.2915	121.363	0.00088072	69.157	32.1175	183.388	199881	170.582	163.54	0.981083	1605.01	1.04198	32	70	31	69.1578	54.5775	80	146.667	7.56531	0.352621	0.00887049	199881	173.871	86.9356
3	1604	2.97211	0.742593	0.3375	206.532	70.9994	109.145	2.5768	78.9644	26.5685	75.5381	24.0416	44.6986	41.8648	10.4682	182.543	3.99923	1.89283	142.621	72.4389	112.377	0.00083541	78.8302	27.5023	197.63	175069	180.69	176.149	0.964326	1476.04	1.04985	27	80	26	79.1097	58.4005	74	126.667	6.31241	0.35302	0.0031172	175069	187.374	93.687
4	1456	2.04064	0.758333	0.46875	283.065	62.342	122.007	0.558813	62.4053	30.5812	58.0345	28.1603	41.8829	33.5535	11.9397	158.188	2.81026	1.44819	158.979	81.2747	125.768	0.00075833	63.0068	29.301	166.904	177643	156.496	150.372	0.988965	1375.97	1.04045	30	64	29	63	50.1127	97.3333	151.333	7.37392	0.347258	0.00206043	177643	158.242	79.1211
5	1395	3.09187	0.638736	0.309524	361.749	66.8588	130.048	176.669	76.0554	24.5985	76.2955	22.0907	42.6564	47.0594	9.25196	185.449	5.08643	2.21396	170.393	89.7161	130.034	0.00072656	82.9179	26.7591	197.63	181417	181.807	168.612	0.970291	1261.94	1.04815	26	84	25	83	58.6403	101	157.667	8.52996	0.346584	0.00286738	181417	187.374	93.687
6	1372	2.66333	0.696093	0.369863	430.9	67.9854	123.612	3.52461	69.4699	26.0839	67.4685	23.0868	41.9121	39.3052	10.0999	175.505	3.89166	1.93346	158.654	84.7784	127.403	0.00071458	71.8638	27.4877	186.56	169595	168.027	157.934	0.949959	1287.67	1.05664	27	73	26	72	53.6947	88.6667	148	8.92412	0.340393	0.00947521	169595	176.878	88.439
7	1383	2.99374	0.789384	0.328767	452.709	68.3406	122.793	178.04	73.4548	24.5361	69.4262	22.561	42.5285	39.108	9.71529	168.789	4.0254	1.80851	157.771	83.7267	126.883	0.00072031	72.1289	24.4231	179.974	169823	166.701	163.668	0.976946	1281.15	1.05093	24	73	23	72.1434	53.6494	98	149	7.14217	0.353606	0.00072306	169823	170.634	85.3172
8	1292	3.56065	0.711062	0.291139	517.398	68.8173	117.132	178.45	77.7423	21.8337	73	19.6469	40.9131	39.9388	8.39981	172.91	4.75472	2.05502	155.275	77.7067	118.413	0.00067291	78.1337	21.6674	184.802	151334	171.647	168.994	0.979656	1188.78	1.04804	23	79	22	78.2125	55.2519	91.3333	140.333	7.29192	0.352412	0.00077399	151334	175.212	87.606
9	1258	2.48402	0.774154	0.384615	562.903	60.6017	120.721	178.827	63.8763	25.7149	60.208	23	40.3291	34.8911	10.1048	152.969	3.45292	1.69292	155.254	82.4364	124.471	0.0006552	64.1094	24.7931	165.146	151867	150.611	147.187	0.961904	1152.4	1.04611	25	65	24	64.2799	48.791	98.3333	137.333	5.94461	0.346324	0	151867	156.576	78.2881
10	1878	2.83946	0.85989	0.358974	44.8882	70.8498	122.105	1.43103	83.0582	29.2514	77.2334	26	47.995	40.6941	12.1128	197.882	3.3596	1.80207	160.002	82.648	123.664	0.00097812	77.001	27.6409	209.63	229312	188.63	186.688	0.949078	1744.36	1.07002	28	78	27	77.6094	60.5538	99.3333	147	7.80752	0.352968	0	229312	198.751	99.3754
11	1486	2.13979	0.682904	0.470588	127.308	63.2261	121.102	176.381	64.96	30.3582	60.2993	26.9258	43.3374	36.687	11.6947	165.401	3.13708	1.64109	159.429	79.782	124.094	0.00077395	66.9295	32.6426	177.388	179957	163.355	154.699	0.971295	1371.58	1.05464	32	68	31	67	52.5873	84.3333	143.667	6.21463	0.343711	0.00605652	179957	168.183	84.0914
12	1557	2.53378	0.679616	0.367089	229.809	71.4766	108.52	177.863	72.6078	28.656	69.3758	26.1725	43.7046	41.895	10.8198	179.911	3.87209	1.81529	141.154	71.6949	112.712	0.00081093	77.983	29.6212	190.458	168966	178.882	166.646	0.990627	1429.42	1.03334	29	79	28	78	57.4364	77.6667	130	6.29272	0.354221	0.00128452	168966	180.575	90.2875
13	1460	1.95752	0.724566	0.476923	309.175	62.2027	118.592	179.179	61.4377	31.3856	59.6657	28.1603	42.9038	34.0483	12.1763	160.531	2.79627	1.54359	152.086	79.6925	123.997	0.00076041	64.0508	30.4126	171.63	173144	158.151	149.653	0.971893	1365.1	1.05542	31	65	30	64.0839	51.0136	93	153.667	7.82361	0.35118	0.00753424	173144	162.725	81.3623
14	1333	2.31247	0.771412	0.421875	585.839	61.3301	114.561	3.0466	63.5768	27.493	59.4811	23.0868	40.5954	34.4209	10.8437	155.386	3.17428	1.72212	147.416	76.5671	119.699	0.00069427	63.1235	27.2388	171.63	152710	153.458	148.723	0.943053	1223.58	1.04153	27	64	26	63.0887	49.6496	92	130	6.07689	0.349379	0	152710	162.725	81.3623
15	1353	3.26038	0.663235	0.282353	381.981	68.2727	120.595	5.08756	77.4146	23.744	78.5175	22.4722	42.4593	48.2351	8.98491	186.115	5.36845	2.24313	157.39	80.3585	124.036	0.00070468	83.5804	26.1905	196.802	163165	184.4	170.286	0.988268	1235.11	1.04279	24	85	23	84	59.2129	94.6667	146.333	7.15598	0.356151	0.00147819	163165	186.589	93.2943
16	1356	3.42503	0.695385	0.320513	498.211	71.2965	115.226	177.744	77.9418	22.7566	74.0068	19.105	41.3238	40.061	8.79409	176.854	4.55544	2.03326	148.108	76.8031	120.768	0.00070625	76.9797	22.313	190.216	156247	173.146	170.285	0.960085	1272.93	1.05053	25	78	24	77	55.9374	95.3333	139	8.27449	0.359991	0	156247	180.345	90.1725
Obj.#	Area	Aspect	Area/Box	Box X/Y	Center-X	Center-Y	Den./Inten. (	Angle	Axis (major)	Axis (minor)	Diameter (max	Diameter (min	Diameter (mea	Radius (max)	Radius (min)	Perimeter	Radius Ratio	Roundness	Den./Inten. (	Den./Inten. (	Den./Inten. (	Per Area (Obj	Size (length)	Size (width)	Perimeter2	IOD	Perimeter (co	Perimeter (el	Perimeter (ra	Area (polygon	Fractal Dimen	Box Width	Box Height	Feret (min)	Feret (max)	Feret (mean)	Den./Inten. (	Den./Inten. (	Den./Inten. (	Margination	Heterogeneity	Den./Inten. (	Perimeter3	Perimeter Len
1	2182	3.01378	0.845736	0.348837	46.297	73.2232	136.952	0.561203	92.2588	30.6123	85.1587	28.2312	50.2239	44.7795	12.705	220.973	3.52456	1.85018	170.139	99.5463	141.17	0.00113645	85.1722	29.4296	229.904	298829	207.005	205.349	0.942202	2076.11	1.08195	30	86	29	86.8784	66.3434	110.333	193.667	14.8469	0.362045	0.0834097	298829	219.703	109.852
2	1951	3.4079	0.794058	0.296703	153.854	75.4116	128.614	179.327	92.9675	27.28	86.2844	25.02	49.4086	46.2667	10.8617	206.62	4.2596	1.91189	159.125	91.6509	135.065	0.00101614	89.982	26.4916	219.388	250925	204.767	203.249	0.984449	1800.78	1.06026	27	91	26	90.2527	65.7475	100.667	198.667	14.9734	0.362438	0.0804716	250925	208.001	104.001
3	1533	3.29416	0.719043	0.317073	217.639	70.6288	137.85	0.914187	81.1423	24.6321	76	22.3607	44.471	41.5372	9.64641	181.209	4.30597	1.89753	172.218	99.7906	141.542	0.00079843	80.894	24.4863	195.286	211324	179.373	178.225	0.968786	1437.68	1.05041	26	82	25	81.1981	57.9885	100	165.333	9.3406	0.352026	0.00782778	211324	185.153	92.5763
5	1890	3.18254	0.741758	0.307692	130.165	75.5275	134.371	0.602792	88.8651	27.9226	84.2912	26	47.232	46.3228	10.8452	206.371	4.27127	1.92729	167.081	96.5974	139.434	0.00098437	90.0161	27.4824	218.216	253961	202.47	196.158	0.978633	1767.36	1.04347	28	91	27	90	64.8867	113	180.667	14.0447	0.359782	0.062963	253961	206.891	103.445
6	1174	4.1182	0.73375	0.25	198.492	69.3203	132.252	0.883397	79.4281	19.2871	76.0066	18	40.9143	40.9287	7.51449	175.844	5.44664	2.38416	165.574	93.9361	137.245	0.00061145	79.0523	18.5661	190.216	155264	171.859	169.8	0.952943	1085.58	1.07967	20	80	19	79.0117	55.2631	106.667	154	6.84351	0.352032	0.00085178	155264	180.345	90.1725
7	2219	2.37143	0.782716	0.432099	75.0626	73.8396	130.862	179.9	82.6952	34.8715	78.3135	31	50.9047	41.6089	14.0636	200.077	2.95863	1.46446	165.301	92.5322	134.754	0.00115572	79.9912	34.087	207.388	290383	196.608	192.393	0.999915	2100.82	1.05006	35	81	34	80.8039	63.0614	112	159.667	8.08052	0.350045	0.00585849	290383	196.625	98.3123
Obj.#	Area	Aspect	Area/Box	Box X/Y	Center-X	Center-Y	Den./Inten. (	Angle	Axis (major)	Axis (minor)	Diameter (max	Diameter (min	Diameter (mea	Radius (max)	Radius (min)	Perimeter	Radius Ratio	Roundness	Den./Inten. (	Den./Inten. (	Den./Inten. (	Per Area (Obj	Size (length)	Size (width)	Perimeter2	IOD	Perimeter (co	Perimeter (el	Perimeter (ra	Area (polygon	Fractal Dimen	Box Width	Box Height	Feret (min)	Feret (max)	Feret (mean)	Den./Inten. (	Den./Inten. (	Den./Inten. (	Margination	Heterogeneity	Den./Inten. (	Perimeter3	Perimeter Len
1	2136	3.10733	0.726531	0.306122	47.3024	78.3493	105.262	178.781	93.4711	30.0809	86.0058	26.0192	51.2888	50.0373	11.7028	220.765	4.27567	1.99144	136.991	64.6713	114.123	0.0011125	96.978	29.5891	236.356	224839	217.824	207.064	0.972037	2006.64	1.04298	30	98	29	97	69.9251	83.3333	132	8.4378	0.353344	0.00046816	224839	224.09	112.045
2	1837	6.73733	0.746748	0.162602	135.394	92.8389	107.991	178.705	126.894	18.8345	118.512	16.2788	47.1663	63.2724	7.39588	260.832	8.55509	3.29639	139.992	68.883	115.098	0.00095677	122.037	18.7186	279.668	198380	257.08	261.538	0.969548	1697.26	1.04537	20	123	19	122	82.2357	89	147.333	10.3398	0.364588	0.0359281	198380	265.154	132.577
3	1535	3.16869	0.7675	0.3125	179.195	70.6293	106.136	0.713072	79.7983	25.1834	76.4199	24.0208	44.9	41.3722	9.81221	181.899	4.2164	1.80561	138.849	66.9355	112.624	0.00079947	78.9939	24.5955	191.146	162919	180.484	176.258	0.995906	1447.46	1.04923	25	80	24	79.1097	57.5872	77.6667	137	8.97385	0.360003	0.00586319	162919	181.226	90.6128
4	1403	2.36678	0.628584	0.430556	279.574	63.8368	107.381	2.16604	67.2182	28.4007	67	26.4197	41.9734	38.6382	10.575	172.659	3.65372	1.88456	139.378	67.3464	115.418	0.00073072	71.2894	31.2636	183.872	150655	167.68	156.451	0.961848	1283.31	1.06692	31	72	30	71.5403	54.0748	72.6667	139.333	9.1474	0.348269	0.0085531	150655	174.331	87.1656
5	2400	3.21075	0.765306	0.326531	73.4704	78.5508	104.77	1.22238	100.19	31.2044	93.5361	28	53.6299	50.0283	12.4785	226.098	4.00916	1.78813	136.604	64.4046	113.3	0.00125	96.9139	31.8889	239.044	251447	224.987	220.87	0.992718	2285.88	1.05793	32	98	31	97.023	71.9393	84	158.333	8.90262	0.354758	0.0125	251447	226.637	113.319
6	1568	7.35645	0.756027	0.139344	119.653	96.5351	108.571	179.708	122.933	16.7109	116.276	16.1245	45.8503	63.7597	6.36394	269.462	10.0189	4.15244	141.511	69.3412	114.86	0.00081666	120.998	15.8319	287.77	170239	251.077	252.321	0.920254	1426.54	1.06522	17	122	16	121	80.551	88.6667	145.667	10.7587	0.366552	0.0159439	170239	272.834	136.417
7	1427	2.4406	0.639337	0.430556	256.154	65.6111	107.651	173.119	68.7449	28.1672	66.2873	25	42.6625	39.3949	10.8528	174.149	3.62993	1.8839	137.826	69.321	115.807	0.00074322	70.3687	32.6594	185.286	153618	169.604	158.976	0.965457	1303.58	1.05871	31	72	30	71.4423	54.6792	75.6667	174.333	10.9068	0.348016	0.0196216	153618	175.672	87.836
8	1447	2.41582	0.689048	0.373333	201.89	72.4271	107.158	4.031	68.4893	28.3503	64.5601	24.0208	41.4848	38.9793	10.8985	179.046	3.57657	1.86908	140.217	66.9074	114.349	0.00075364	73.8169	28.7609	188.458	155057	174.704	158.72	0.977752	1359.28	1.06366	28	75	27	74.0357	55.8019	71.6667	136.667	8.9939	0.350004	0.0089841	155057	178.679	89.3394
Healthy-2	Area	Aspect	Area/Box	Box X/Y	Center-X	Center-Y	Den./Inten. (	Angle	Axis (major)	Axis (minor)	Diameter (max	Diameter (min	Diameter (mea	Radius (max)	Radius (min)	Perimeter	Radius Ratio	Roundness	Den./Inten. (	Den./Inten. (	Den./Inten. (	Per Area (Obj	Size (length)	Size (width)	Perimeter2	IOD	Perimeter (co	Perimeter (el	Perimeter (ra	Area (polygon	Fractal Dimen	Box Width	Box Height	Feret (min)	Feret (max)	Feret (mean)	Den./Inten. (	Den./Inten. (	Den./Inten. (	Margination	Heterogeneity	Den./Inten. (	Perimeter3	Perimeter Len
1	2044	3.67362	0.860632	0.263158	69.8327	78.4119	85.487	179.229	98.6621	26.8569	91.444	23	51.4478	49.4004	10.8405	216.769	4.55702	1.96379	107.925	40.159	108.377	0.00141191	93.978	24.7378	227.732	174735	213.759	213.64	0.990034	1889.06	1.04997	25	95	24	94	68.6885	51.6667	165.667	21.9983	0.394753	0.195695	174735	215.911	107.956
2	1916	4.99253	0.829437	0.209524	114.041	80.8299	75.4857	179.291	111.257	22.2846	104.043	19	48.5383	53.9196	8.96039	232.818	6.01755	2.41733	103.346	30.7604	92.3512	0.00132349	104.116	21.4314	244.904	144631	230.057	233.729	0.990808	1774.78	1.08866	22	105	21	104.479	73.6502	45.6667	165	13.9717	0.368108	0.0506263	144631	232.191	116.095
3	1756	3.66104	0.763478	0.271739	204.837	71.7813	75.4201	2.67212	91.8485	25.0881	86.885	22.561	46.2372	50.0057	9.83956	207.755	5.08211	2.14796	95.7563	31.4567	99.0473	0.00121297	91.1342	25.6522	221.044	132438	204.541	198.969	0.975995	1627.17	1.0574	25	92	24	91.0519	65.4681	49.6667	147.333	13.8568	0.371199	0.0609339	132438	209.572	104.786
4	1727	4.10466	0.782156	0.26087	251.651	73.3353	67.7462	177.933	96.3303	23.4685	88.459	23.4307	51.3738	48.573	9.35518	207.275	5.1921	1.94543	92.7661	28.1123	82.3602	0.00119294	91.1932	24.2111	209.834	116998	204.728	206.004	1	1618.92	1.07527	24	92	23	91.2479	65.373	31.6667	163.667	15.999	0.356928	0.0926462	116998	198.941	99.4707
5	1605	2.8109	0.700567	0.367089	322.376	67.8717	70.7043	1.04558	77.1297	27.4395	73.3348	26.9258	45.6549	41.511	10.6251	185.06	3.90689	1.72334	93.4399	29.3707	89.3022	0.00110867	77.987	28.7252	190.904	113480	182.746	173.664	1	1512.71	1.05349	29	79	28	78.8423	58.3627	51.3333	122.667	10.6095	0.358291	0.0267913	113480	180.996	90.4978
6	1336	3.50263	0.749719	0.271605	389.376	68.4648	79.4484	0.365293	78.4383	22.3941	74.4312	19.9249	41.6684	42.2291	8.63675	179.476	4.88947	1.97695	109.731	33.7695	94.8443	0.00092285	80.0239	20.8721	185.248	106143	178.486	170.866	1	1241.67	1.06169	22	81	21	80.0069	56.9581	55	132.667	14.9178	0.373739	0.0726048	106143	175.633	87.8163
7	1478	3.4428	0.760288	0.296296	409.158	69.749	81.2648	1.31867	81.5427	23.685	77.3175	21.8403	44.2333	41.5131	9.16176	180.636	4.53112	1.86173	101.463	35.6164	106.715	0.00102094	80.0248	22.9147	189.834	120109	179.932	178.029	0.999733	1384.6	1.04724	24	81	23	80	57.8197	51.6667	153.667	15.7004	0.379517	0.0832206	120109	179.98	89.9901
8	2050	3.3225	0.762649	0.291667	45.8917	78.8849	82.5769	0.521247	94.409	28.4151	88.459	26.0768	49.6736	49.1564	11.1089	214.108	4.42497	1.83343	114.823	36.021	96.8868	0.00141605	95.0597	27.4628	223.388	169283	213.074	207.117	1	1946.93	1.0412	28	96	27	95.2287	68.0544	51.3333	161.667	15.5135	0.361489	0.0770732	169283	211.794	105.897
9	1733	3.34124	0.73246	0.285714	182.858	71.7796	76.7438	177.271	87.334	26.1382	86.7006	24.0832	46.9371	50.2545	10.1443	203.592	4.95394	2.03561	107.337	31.7201	91.1743	0.00119708	89.9931	26.8764	215.388	132997	200.806	191.447	0.983335	1630.22	1.03647	26	91	25	90	64.386	53.6667	142.667	13.3188	0.364563	0.0444316	132997	204.209	102.105
10	1741	3.53536	0.806019	0.266667	272.963	73.0752	76.3197	1.77436	89.6946	25.3707	84.5281	23.1948	47.2892	47.9708	9.96351	201.161	4.81465	1.86057	97.8995	31.2389	99.8208	0.00120261	89.0502	24.4752	205.834	132873	200.246	195.152	1	1628.83	1.04792	24	90	23	89	63.9548	40.6667	163.667	15.5802	0.358981	0.0913268	132873	195.149	97.5746
11	1577	3.1418	0.7885	0.3125	345.112	69.6145	71.8611	2.01728	80.5232	25.6297	75.2396	24	44.3621	40.5053	10.1196	181.334	4.00266	1.7692	90.2828	29.525	95.7755	0.00108932	78.7398	25.4636	188.662	113325	181.099	178.085	1	1439.08	1.0501	25	80	24	79.5998	58.1525	50.3333	132.667	10.6382	0.363529	0.0234623	113325	178.869	89.4347
12	1992	4.08536	0.773592	0.242718	134.829	81.0582	72.7984	1.02152	103.21	25.2633	99	23.0868	48.6114	53.8465	9.82949	226.687	5.47806	2.1038	93.2626	28.9508	96.1817	0.00137599	102.126	24.8519	234.904	145014	225.294	220.824	1	1876.14	1.04951	25	103	24	102.293	71.829	51	156.333	11.3033	0.366052	0.0286144	145014	222.71	111.355
Obj.#	Area	Aspect	Area/Box	Box X/Y	Center-X	Center-Y	Den./Inten. (	Angle	Axis (major)	Axis (minor)	Diameter (max	Diameter (min	Diameter (mea	Radius (max)	Radius (min)	Perimeter	Radius Ratio	Roundness	Den./Inten. (	Den./Inten. (	Den./Inten. (	Per Area (Obj	Size (length)	Size (width)	Perimeter2	IOD	Perimeter (co	Perimeter (el	Perimeter (ra	Area (polygon	Fractal Dimen	Box Width	Box Height	Feret (min)	Feret (max)	Feret (mean)	Den./Inten. (	Den./Inten. (	Den./Inten. (	Margination	Heterogeneity	Den./Inten. (	Perimeter3	Perimeter Len
1	3869	7.5903	0.85033	0.137363	80.4776	118.588	75.0109	179.553	195.853	25.8031	178	20	62.374	92.5769	9.4866	386.857	9.7587	3.29917	101.852	31.7175	91.4632	0.00267255	180.979	24.5685	410.05	290217	383.044	401.446	0.985279	3645.56	1.05197	25	182	24	181	122.342	52	144	13.7402	0.365564	0.0628069	290217	388.767	194.383
2	3457	4.31708	0.662641	0.262411	180.859	102.643	70.1749	177.359	140.635	32.5763	130.752	29.1548	62.4259	73.9533	12.8644	309.564	5.74869	2.41139	90.6963	29.048	90.7804	0.00238795	139.99	35.9916	333.12	242595	305.888	299.229	0.968511	3291.85	1.04191	37	141	36	140	98.0942	46.3333	135.333	11.5447	0.360772	0.0335551	242595	315.834	157.917
3	2917	3.63611	0.727069	0.288136	267.927	90.8217	78.3391	178.018	118.092	32.4774	109.554	27.6586	56.2816	61.6265	12.9279	264.83	4.76695	2.09099	101.195	34.432	99.3901	0.00201494	116.895	33.9486	283.566	228515	261.824	256.033	0.973861	2750.82	1.05015	34	118	33	117	83.8938	43	163.667	15.4917	0.370943	0.0743915	228515	268.851	134.426
4	2905	2.91324	0.821782	0.346535	365.68	79.0196	76.6135	0.962825	105.029	36.0525	96.0469	32.1403	57.2716	52.5336	14.6799	247.665	3.57861	1.85863	96.6919	34.3119	98.8368	0.00200665	100.154	34.6505	266.496	222562	237.624	235.058	0.940462	2733.35	1.06681	35	101	34	100.499	76.3557	45.6667	165.667	17.3461	0.371072	0.0791738	222562	252.667	126.333
5	2487	3.75648	0.714655	0.258621	421.507	83.4897	78.6927	177.998	110.954	29.5368	105.929	26	55.0809	62.5747	11.503	257.968	5.43986	2.31156	106.912	35.0551	94.111	0.00171792	115.035	30.4149	274.598	195709	250.11	239.618	0.960681	2333.4	1.04166	30	116	29	115	80.2671	47.3333	166.667	17.342	0.373714	0.0824286	195709	260.347	130.173
6	2818	4.34882	0.753274	0.224806	524.409	93.2289	64.8628	179.627	126.868	29.1731	122.004	26.0768	54.6006	65.4509	11.4111	279.87	5.73572	2.50722	85.7747	26.3747	82.439	0.00194656	127.971	28.3314	302.878	182783	275.196	269.748	0.958331	2617.29	1.06059	29	129	28	128.07	88.196	37	146.667	12.962	0.35573	0.0432931	182783	287.162	143.581
7	2703	3.73106	0.811712	0.27027	597.346	82.9878	82.952	1.45427	114.58	30.7096	106.099	26.1725	54.2358	58.3337	12.3463	258.912	4.72481	2.07914	101.336	39.7939	107.726	0.00186712	110.142	30.3104	273.528	224219	250.01	247.646	0.964055	2574.04	1.06196	30	111	29	110.156	79.8573	44.6667	182.667	21.1287	0.373007	0.18165	224219	259.331	129.666
8	2193	7.96839	0.824436	0.135714	660.615	101.928	72.3507	179.69	151.556	19.0196	137.441	17.8045	54.4845	72.3304	7.02441	298.278	10.297	3.49514	91.5486	31.0196	94.4838	0.00151483	139.041	18.2646	313.528	158665	295.266	310.033	0.993313	2011.78	1.05229	19	140	18	139.115	94.5439	50	139	10.5162	0.359601	0.0191518	158665	297.254	148.627
9	2173	3.80693	0.732143	0.264151	727.647	82.6631	71.1925	0.732921	104.417	27.4281	98.4124	24.5153	51.2689	53.7285	10.6519	234.218	5.04404	2.07275	85.619	31.2154	96.7432	0.00150102	105.03	27.4966	242.7	154701	232.12	225.149	1	2032.79	1.05186	28	106	27	105	74.2496	45.6667	123.333	13.6237	0.35293	0.0409572	154701	230.104	115.052
10	3573	6.27587	0.712889	0.156425	103.574	118.231	76.7224	0.559796	171.921	27.3939	164	25.4951	61.5483	91.3826	10.5763	373.385	8.64034	3.44596	99.5659	33.2673	97.3339	0.00246808	177.992	28.0148	398.19	274129	367.91	355.686	0.974532	3291.33	1.03924	28	179	27	178	118.005	48.3333	141	13.5223	0.359052	0.0450602	274129	377.525	188.762
11	2959	4.95527	0.723649	0.205674	155.055	105.9	77.3135	0.829493	138.63	27.9763	134.729	26.0768	55.015	75.5576	10.945	301.077	6.90337	2.66866	105.327	32.9027	93.7104	0.00204395	139.956	28.9236	323.324	228771	298.005	291.408	0.972147	2802.08	1.04547	29	141	28	140	95.8298	54	146.333	10.9751	0.340415	0.0273741	228771	306.544	153.272
12	2876	4.19604	0.773118	0.258333	447.124	85.6871	71.6212	2.86564	126.079	30.0473	119.004	27.0185	56.0418	64.6038	12.1278	272.47	5.32691	2.0699	86.6864	30.9072	97.2702	0.00198662	119.151	31.8123	281.146	205983	268.891	269.016	1	2731.5	1.06445	31	120	30	119.603	85.8977	48.6667	143.667	14.5244	0.380124	0.0737135	205983	266.551	133.275
13	2148	4.53242	0.806306	0.216216	573.189	82.4437	77.9348	178.676	112.781	24.8831	107.466	23.0868	51.0965	59.0749	9.82057	244.397	6.01543	2.33086	103.807	36.1304	93.8669	0.00148375	110.017	24.449	255.146	167404	241.237	238.874	0.997255	1997.79	1.06578	24	111	23	110	77.2632	44	166	18.7106	0.38809	0.112197	167404	241.901	120.951
14	2090	7.48807	0.797101	0.137681	643.546	102.384	64.1217	0.305706	142.882	19.0813	136.015	15.0333	49.4061	71.7723	7.46351	291.685	9.61643	3.39185	79.4282	27.199	85.7378	0.00144368	137.035	18.4692	303.974	134014	289.656	293.04	1	1948.6	1.06624	19	138	18	137.026	92.377	42.3333	112.667	10.6179	0.373716	0.0282297	134014	288.194	144.097
15	2963	3.74712	0.778099	0.268908	240.179	92.4877	68.4797	0.568416	120.181	32.073	113	30.0832	56.0641	61.8315	12.8301	267.019	4.81927	2.12671	90.4047	28.0412	86.9932	0.00204672	118.103	31.554	288.738	202905	262.933	259.621	0.960472	2804.17	1.0416	32	119	31	118.51	84.2569	45.3333	119.667	11.9694	0.345651	0.0330746	202905	273.754	136.877
16	2007	3.96713	0.735165	0.247619	705.04	82.8122	66.5293	179.156	102.311	25.7897	96.5194	22.0907	48.9159	53.6413	9.96191	230.532	5.38464	2.16186	84.4136	27.993	87.1814	0.00138635	103.974	25.8809	239.044	133524	227.449	219.59	1	1890.71	1.04429	26	105	25	104	72.5098	40.3333	130.333	11.9675	0.355041	0.0343797	133524	226.637	113.319
17	2525	1.91423	0.611676	0.447917	333.241	78.737	71.8751	178.522	81.0408	42.3359	81.6088	39.8497	53.8662	51.7223	15.7614	227.209	3.28158	1.77801	96.6527	31.3945	87.5782	0.00174417	94.9942	43.2756	243.082	181485	224.612	198.598	0.974586	2377.28	1.05578	43	96	42	95	72.0562	47.6667	151.333	15.4087	0.368628	0.0712871	181485	230.469	115.234
18	2475	4.28299	0.718641	0.227642	500.417	94.2626	70.4242	179.587	118.323	27.6263	114	26.9258	52.9362	62.6378	10.5859	267.268	5.91711	2.50781	94.8202	29.5079	86.9446	0.00170963	122.004	27.4745	284.84	174300	262.632	251.951	0.972506	2314.24	1.04221	28	123	27	122	83.9973	45	152.667	14.7506	0.359597	0.0654545	174300	270.057	135.029
Obj.#	Area	Aspect	Area/Box	Box X/Y	Center-X	Center-Y	Den./Inten. (	Angle	Axis (major)	Axis (minor)	Diameter (max	Diameter (min	Diameter (mea	Radius (max)	Radius (min)	Perimeter	Radius Ratio	Roundness	Den./Inten. (	Den./Inten. (	Den./Inten. (	Per Area (Obj	Size (length)	Size (width)	Perimeter2	IOD	Perimeter (co	Perimeter (el	Perimeter (ra	Area (polygon	Fractal Dimen	Box Width	Box Height	Feret (min)	Feret (max)	Feret (mean)	Den./Inten. (	Den./Inten. (	Den./Inten. (	Margination	Heterogeneity	Den./Inten. (	Perimeter3	Perimeter Len
1	2235	7.63423	0.699093	0.165468	56.9418	92.8447	62.9454	177.99	152.623	19.992	135.447	12	57.2554	75.399	3.94489	301.525	19.1131	3.62401	88.4116	25.1937	75.2309	0.00154384	137.915	22.5477	320.254	140683	296.645	312.76	0.976986	2024.4	1.059	23	139	22	138	95.1258	44	101.667	9.21766	0.346757	0.0102908	140683	303.632	151.816
2	2273	3.61444	0.783793	0.29	148.593	77.4329	86.2785	1.56614	103.819	28.7234	97.4166	27.0185	51.7794	51.8696	11.6016	231.962	4.47091	2.09171	115.034	38.7831	105.018	0.00157009	99.0997	29.3834	248.012	196111	223.997	225.255	0.952603	2103.53	1.07959	29	100	28	99.0134	71.8332	54.3333	144.667	14.7079	0.335937	0.0769908	196111	235.142	117.571
3	1681	4.58178	0.787723	0.226804	196.314	77.5253	78.4468	0.672112	100.286	21.8881	92	19.9249	48.1738	49.2468	8.69886	212.788	5.66129	2.4577	106.35	33.8757	95.1142	0.00116116	95.9934	21.3505	230.7	131869	211.287	212.204	0.965985	1549.06	1.03922	22	97	21	96.2239	67.9059	56	115	9.66881	0.36851	0.00892325	131869	218.727	109.364
4	1736	4.78006	0.818482	0.207921	215.679	78.8571	80.4107	0.637729	103.93	21.7424	98.5089	21.9317	50.4312	51.1704	8.67975	219.597	5.89538	2.50338	105.09	36.1694	99.9724	0.00119916	99.9381	20.5998	236.458	139593	217.131	219.11	0.968531	1597.64	1.07147	21	101	20	100.205	69.621	56	116.333	10.4517	0.358699	0.0195852	139593	224.186	112.093
5	1612	3.46545	0.790196	0.282353	259.306	71.8921	77.701	0.899311	85.4133	24.6471	79.511	22	45.4688	43.2094	9.69478	190.839	4.45698	1.94416	109.473	33.8313	89.7984	0.0011135	83.9426	23.7034	201.732	125254	188.693	186.319	0.986571	1497.32	1.03772	24	85	23	84	60.6484	43	128.333	15.0107	0.379914	0.0787841	125254	191.262	95.6308
6	1686	4.17748	0.779833	0.244681	345.037	75.1993	70.2363	0.212078	95.8161	22.9363	89.56	19	45.3222	48.4717	9.03955	207.747	5.36218	2.23289	85.3624	30.8529	94.4935	0.00116462	93.0068	22.2071	221.872	118418	205.386	204.534	0.976367	1577.03	1.06357	23	94	22	93	65.754	44	137.333	14.5906	0.374017	0.07414	118418	210.358	105.179
7	2363	4.91619	0.658584	0.188406	76.5844	91.0593	65.5359	2.22112	124.874	25.4005	128.658	24.0832	50.4101	77.5354	9.58461	291.184	8.08957	3.11017	84.3043	27.4355	84.868	0.00163226	136.897	27.4616	305.77	154861	286.515	262.657	0.988325	2150.31	1.03497	26	138	25	137	92.0373	44.3333	119.333	13.4987	0.378291	0.0600931	154861	289.899	144.95
8	1717	3.6213	0.798605	0.290698	281.091	73.3279	77.1936	1.12149	90.1578	24.8965	82.5651	21.095	48.2439	43.849	10.0962	200.968	4.34313	2.03815	101.182	33.4496	96.9487	0.00118603	84.9837	24.3281	213.146	132541	197.089	195.568	0.975286	1594.46	1.06606	25	86	24	85	63.524	53.3333	132	13.4103	0.373856	0.0658125	132541	202.083	101.041
9	1682	3.45638	0.731304	0.271739	125.282	75.4174	84.7087	0.142315	87.5663	25.3347	83.3847	23	46.6529	48.5648	9.72656	205.946	4.99301	2.26541	120.216	37.4316	96.478	0.00116185	91.0022	24.1316	222.114	142480	201.68	191.081	0.957701	1557.79	1.04389	25	92	24	91.0519	64.5552	56.3333	124.333	11.8997	0.356388	0.0374554	142480	210.588	105.294
10	1522	4.46923	0.743891	0.236559	325.757	76.2221	76.53	178.564	94.1557	21.0676	87.4643	19.105	42.5395	48.6638	8.24609	204.106	5.90144	2.40918	107.007	33.0177	89.5657	0.00105133	92.0964	20.8705	218.216	116479	200.492	199.681	0.969073	1413.85	1.07626	22	93	21	92.0471	64.5285	47.6667	128.333	14.6476	0.353357	0.064389	116479	206.891	103.445
Obj.#	Area	Aspect	Area/Box	Box X/Y	Center-X	Center-Y	Den./Inten. (	Angle	Axis (major)	Axis (minor)	Diameter (max	Diameter (min	Diameter (mea	Radius (max)	Radius (min)	Perimeter	Radius Ratio	Roundness	Den./Inten. (	Den./Inten. (	Den./Inten. (	Per Area (Obj	Size (length)	Size (width)	Perimeter2	IOD	Perimeter (co	Perimeter (el	Perimeter (ra	Area (polygon	Fractal Dimen	Box Width	Box Height	Feret (min)	Feret (max)	Feret (mean)	Den./Inten. (	Den./Inten. (	Den./Inten. (	Margination	Heterogeneity	Den./Inten. (	Perimeter3	Perimeter Len
1	2844	3.60938	0.63369	0.257576	70.3063	100.252	92.1077	176.872	117.537	32.5644	116.726	30.3645	55.839	71.5008	12.3088	286.215	5.8089	2.43127	124.663	43.6438	108.016	0.00196452	130.914	34.4465	302.84	261954	282.78	255.064	0.984875	2698.31	1.04056	34	132	33	131	90.2019	66.3333	157.667	14.395	0.355428	0.0657525	261954	287.122	143.561
2	2279	4.80227	0.733977	0.234783	148.964	90.0149	67.5567	178.327	120.106	25.0103	112	19.105	50.0521	60.541	9.03599	254.073	6.69999	2.41822	88.2944	27.9965	86.3791	0.00157424	114.068	27.0694	268.012	153962	249.755	253.115	0.982888	2124.78	1.07143	27	115	26	114	79.9775	42	122	12.8359	0.357805	0.0408074	153962	254.103	127.052
3	2108	3.81715	0.738095	0.27451	200.38	81.7713	83.8613	1.01218	102.734	26.9138	100.005	22	50.2119	51.7967	10.6225	228.127	4.87614	2.1492	115.447	39.249	96.888	0.00145612	100.931	27.4904	243.528	176780	224.494	221.452	0.972301	1973.89	1.07139	28	102	27	101.004	72.0313	56.6667	137.667	13.3405	0.361457	0.0592979	176780	230.89	115.445
4	1960	5.69331	0.755008	0.186441	274.627	87.9398	92.6582	179.6	120.702	21.2008	110.368	20.1246	50.8258	59.403	8.37317	250.809	7.09445	2.90434	122.471	46.1806	109.322	0.00135389	116.99	21.188	269.184	181610	248.143	251.198	0.972294	1784.64	1.07823	22	118	21	117	79.5757	56.6667	150.333	15.1513	0.366887	0.0857143	181610	255.214	127.607
5	2121	4.91966	0.82337	0.205357	362.436	86.1782	87.8364	179.92	116.498	23.6801	110	21.9317	51.5622	56.5457	9.43781	244.873	5.9914	2.47234	120.855	40.925	101.729	0.0014651	110.996	22.1131	258.802	186301	240.843	245.026	0.981556	1937.85	1.06164	23	112	22	111.152	77.4149	67	148.667	12.3581	0.356477	0.0405469	186301	245.368	122.684
6	1610	3.67461	0.638129	0.333333	428.043	74.5714	83.1166	176.108	88.6963	24.1376	82.2982	19.105	46.6074	45.4796	9.05364	198.554	5.02335	2.11208	108.53	39.554	101.265	0.00111212	86.0732	27.2298	211.286	133818	195.163	192.054	0.974247	1511.94	1.06376	29	87	27.7371	86	62.6252	57.3333	143	12.9755	0.354409	0.0540373	133818	200.322	100.161
7	2693	5.08865	0.707195	0.205882	45.6977	103.667	94.3448	0.325357	133.911	26.3155	132.544	24.5153	55.2674	73.2603	10.3076	289.511	7.10738	2.63536	133.775	44.9313	104.329	0.00186021	135.026	27.38	306.356	254071	287.326	280.904	0.989228	2547.46	1.08101	28	136	27	135	91.9741	64.3333	143.333	12.4764	0.352935	0.034534	254071	290.455	145.227
8	2025	4.23425	0.746681	0.212389	294.601	87.1121	92.3481	0.0859518	106.418	25.1327	99	21.3776	48.825	57.6925	9.60213	239.923	6.0083	2.50761	124.527	45.0222	107.495	0.00139878	112.001	23.1155	253.77	187005	237.73	226.858	0.988072	1837.06	1.02904	24	113	23	112	76.3969	64	132.667	13.5351	0.354474	0.0444444	187005	240.6	120.3
9	1454	3.79777	0.660909	0.284091	408.079	77.8508	82.6497	0.123409	85.4601	22.5027	81.3941	22.8254	45.542	46.3701	8.92215	191.036	5.1972	2.17708	112.036	39.3996	96.5131	0.00100436	87.002	24.0538	203.286	120173	189.656	184.325	0.984016	1357.83	1.03981	25	88	24	87	60.9553	63	137	14.4579	0.379852	0.0784044	120173	192.737	96.3686
10	2207	3.75318	0.685617	0.261261	126.305	90.3937	76.2465	1.64976	104.801	27.9233	100.404	25.4951	50.8779	58.3816	10.7019	241.348	5.45528	2.31326	107.181	32.0535	89.5052	0.0015245	109.954	29.4567	256.598	168276	238.372	226.353	0.979818	2036.03	1.04535	29	111	28	110	76.5774	50.3333	118.667	11.5003	0.330935	0.0222021	168276	243.282	121.641
11	2114	2.91758	0.703026	0.319588	224.851	82.0851	84.6703	179.191	90.3834	30.9789	85.9069	28.4429	50.937	50.4956	11.8518	216.856	4.2606	1.89429	112.019	40.184	101.808	0.00146026	96.0328	30.6185	229.286	178993	215.116	202.231	0.989553	1985.22	1.03823	31	97	30	96	69.0141	55.3333	162.333	18.3616	0.347376	0.120624	178993	217.387	108.693
12	1770	4.33175	0.661682	0.233645	342.173	85.6305	88.9171	0.64335	100.739	23.2559	94.5304	22.8473	47.6583	54.0945	8.8343	231.516	6.12323	2.55146	125.577	41.6503	99.5237	0.00122264	105.993	24.4476	243.286	157383	226.936	214.272	0.983858	1659.38	1.06978	25	107	24	106	72.3979	62.6667	121.667	10.863	0.349467	0.0112994	157383	230.66	115.33
Obj.#	Area	Aspect	Area/Box	Box X/Y	Center-X	Center-Y	Den./Inten. (	Angle	Axis (major)	Axis (minor)	Diameter (max	Diameter (min	Diameter (mea	Radius (max)	Radius (min)	Perimeter	Radius Ratio	Roundness	Den./Inten. (	Den./Inten. (	Den./Inten. (	Per Area (Obj	Size (length)	Size (width)	Perimeter2	IOD	Perimeter (co	Perimeter (el	Perimeter (ra	Area (polygon	Fractal Dimen	Box Width	Box Height	Feret (min)	Feret (max)	Feret (mean)	Den./Inten. (	Den./Inten. (	Den./Inten. (	Margination	Heterogeneity	Den./Inten. (	Perimeter3	Perimeter Len
1	2842	4.20482	0.677958	0.244275	49.4792	91.4866	70.0715	178.254	126.128	29.9961	122.691	27.6586	55.9719	69.1717	11.531	282.634	5.99875	2.4261	95.5873	29.7403	84.8871	0.00196314	129.97	32.2961	299.184	199143	279.936	269.063	0.986888	2639.15	1.04043	32	131	31	130	90.0305	47.3333	134.667	16.2474	0.389087	0.101337	199143	283.656	141.828
2	3409	3.8097	0.777246	0.263566	76.5817	91.3995	63.4222	1.03525	130.256	34.1906	127.012	30.8058	60.4124	67.9712	13.5876	292.753	5.00245	2.15688	86.0308	25.8791	78.3567	0.0023548	128.051	34.3135	312.152	216206	289.173	280.842	0.977091	3231.53	1.05511	34	129	33	128.462	92.5341	46	93	8.12357	0.344996	0.00381343	216206	295.952	147.976
3	2406	3.87302	0.669077	0.267241	134.042	87.2465	87.3095	179.91	111.246	28.7235	107.564	28.1603	53.7028	58.6058	10.9612	252.724	5.34666	2.3429	120.358	38.6862	102.884	0.00166196	115.005	30.088	270.012	210067	249.92	239.405	0.976252	2225.94	1.06923	31	116	30	115	80.3337	54	141.333	13.3508	0.353575	0.0598504	210067	255.999	128
4	2418	4.24539	0.778744	0.234783	157.734	86.8218	86.5234	179.572	115.779	27.2717	108.462	25.0799	52.2066	58.1771	10.7356	253.929	5.4191	2.31281	118.694	38.196	102.68	0.00167025	113.997	26.4627	270.356	209214	250.272	246.748	0.976388	2260.64	1.05632	27	115	26	114	80.2272	60.3333	127.667	11.9218	0.341643	0.0314309	209214	256.324	128.162
5	2575	4.21678	0.670573	0.234375	227.885	88.72	91.6425	0.299334	119.907	28.4357	117.516	26.4764	54.4305	68.8557	10.8887	271.104	6.32361	2.46905	125.7	41.9837	107.244	0.0017787	127.003	29.3287	289.082	235979	268.945	255.719	0.981265	2421.11	1.0455	30	128	29	127	86.2382	54	147	19.1393	0.332538	0.168544	235979	274.08	137.04
6	2313	4.93908	0.747576	0.218487	303.945	91.4648	70.3039	178.083	122.047	24.7105	115.278	22.2036	54.2249	61.6633	9.69554	262.045	6.35997	2.50212	92.9849	29.1496	88.7773	0.00159772	118.068	24.1538	276.254	162613	254.482	256.617	0.971612	2181.78	1.04923	26	119	25	118	81.4629	44.3333	121	12.52	0.357491	0.0367488	162613	261.918	130.959
7	2291	5.19084	0.746741	0.220339	369.764	90.567	76.7995	178.078	124.256	23.9376	115.004	21.095	53.0286	60.7541	9.77345	253.996	6.21623	2.41924	98.0572	36.1388	96.2025	0.00158253	117.068	24.7243	270.114	175948	252.812	260.261	0.987183	2157.31	1.05134	26	118	25	117	81.0627	49.3333	166	21.2454	0.401776	0.145788	175948	256.094	128.047
8	1952	6.86943	0.79641	0.147287	432.463	93.7029	82.2078	179.894	132.224	19.2482	126	17	46.4107	64.5288	7.46902	272.524	8.63953	3.45103	113.289	35.2177	98.1163	0.00134836	128.003	18.1106	295.324	160470	269.284	272.26	0.961736	1807.81	1.05869	19	129	18	128	86.1865	62.6667	128	7.9387	0.355216	0.00665983	160470	279.998	139.999
9	1688	4.05041	0.703333	0.24	495.903	82.3264	76.5478	178.188	95.4403	23.5631	92.4392	21.5407	46.9279	53.0784	8.90881	217.858	5.95796	2.29243	103.437	33.4556	92.7512	0.001166	99.077	24.5383	225.044	129213	214.907	204.386	1	1580.29	1.04457	24	100	23	99	68.5354	52	128.667	12.4316	0.343386	0.042654	129213	213.364	106.682
10	1893	6.37004	0.71542	0.166667	415.411	92.8811	78.3448	0.58892	126.093	19.7947	120	17.1172	46.8989	63.5734	7.58995	267.813	8.376	3.19215	103.426	34.2245	97.3835	0.0013076	124.993	20.5231	280.7	148307	264.38	260.658	0.993422	1765.61	1.05893	21	126	20	125	84.257	55.6667	122.667	12.858	0.378161	0.0501849	148307	266.13	133.065
11	1787	4.18738	0.752104	0.242424	475.764	82.3609	83.03	1.48783	99.0609	23.657	93	22.8473	50.2943	52.1847	9.24265	215.96	5.64608	2.15657	114.322	37.3654	97.4029	0.00123438	98.0449	24.0568	223.388	148375	214.841	211.41	1	1655.21	1.0419	24	99	23	98	68.6435	57	164.333	15.7006	0.374784	0.0565193	148375	211.794	105.897
12	2122	4.69277	0.66354	0.211382	205.724	91.3468	84.7886	177.515	115.018	24.5095	110.549	22.8035	49.1928	65.6291	9.28216	261.805	7.07045	2.71823	118.347	37.5707	98.4482	0.00146579	122.059	25.0579	275.184	179921	258.951	242.865	0.992521	1992.78	1.07181	26	123	25	122	82.7052	47	142	16.2445	0.343503	0.0890669	179921	260.902	130.451
13	2240	3.73986	0.672673	0.27027	281.116	92.5129	80.1438	1.6776	105.187	28.1259	99.6092	26	51.2373	58.3561	10.8948	243.254	5.35631	2.26277	112.213	34.6518	93.5665	0.0015473	109.894	30.1	258.942	179522	239.939	227.281	0.977336	2119.65	1.04485	30	111	29	110	76.9663	51	142.667	13.5644	0.343269	0.0379464	179522	245.503	122.752
14	1696	4.82885	0.68277	0.212963	349.894	93.9823	75.126	0.1058	103.898	21.5162	97.5141	21.587	49.9191	56.4315	8.10616	229.045	6.96156	2.63456	104.591	32.7099	88.0767	0.00117152	107	22.0886	240.904	127414	226.038	218.858	0.989665	1575.68	1.04461	23	108	22	107	72.6097	50	147.667	18.4841	0.388271	0.116745	127414	228.399	114.199
Obj.#	Area	Aspect	Area/Box	Box X/Y	Center-X	Center-Y	Den./Inten. (	Angle	Axis (major)	Axis (minor)	Diameter (max	Diameter (min	Diameter (mea	Radius (max)	Radius (min)	Perimeter	Radius Ratio	Roundness	Den./Inten. (	Den./Inten. (	Den./Inten. (	Per Area (Obj	Size (length)	Size (width)	Perimeter2	IOD	Perimeter (co	Perimeter (el	Perimeter (ra	Area (polygon	Fractal Dimen	Box Width	Box Height	Feret (min)	Feret (max)	Feret (mean)	Den./Inten. (	Den./Inten. (	Den./Inten. (	Margination	Heterogeneity	Den./Inten. (	Perimeter3	Perimeter Len
1	2731	4.87583	0.756091	0.217054	77.6972	95.4204	96.8788	179.308	131.738	27.0185	124	26	56.1687	66.2892	10.7054	280.213	6.1921	2.49614	135.627	46.3446	108.665	0.00188646	128.027	27.6864	297.082	264576	276.911	277.28	0.983124	2529.21	1.05958	28	129	27	128	88.9552	64	139.333	13.664	0.336	0.0541926	264576	281.664	140.832
2	2431	3.96288	0.841468	0.252336	154.352	82.7766	86.2334	179.749	111.817	28.2161	105.475	24	51.667	53.8746	11.3539	246.133	4.74504	2.15487	118.012	39.269	101.419	0.00167923	106.003	26.32	263.668	209633	240.134	240.02	0.960593	2307.81	1.04277	27	107	26	106.568	76.6702	55	126.333	13.2059	0.343669	0.0415467	209633	249.985	124.993
3	2553	5.21498	0.791628	0.193798	220.944	94.329	92.3358	179.724	131.706	25.2554	125	23.7697	56.1479	64.8177	9.94982	278.71	6.51446	2.74615	125.947	42.255	108.806	0.00176351	128.018	24.303	299.91	235733	274.882	275.771	0.966719	2342.93	1.04904	25	129	24	128	88.3398	64	147	12.8501	0.359192	0.0348609	235733	284.346	142.173
4	2324	6.11262	0.818887	0.170543	285.889	93.9277	77.0935	0.2024	135.81	22.218	126.004	21.1896	53.4485	64.6859	8.88884	277.128	7.2772	2.81135	105.462	32.6407	93.1777	0.00160532	128.013	21.1482	290.942	179165	273.918	281.403	0.993028	2153.74	1.04586	22	129	21	128	87.5801	57.6667	123	9.28933	0.34704	0.0154905	179165	275.841	137.921
5	2120	2.52719	0.764791	0.392857	335.976	70.9863	77.8219	178.908	83.7641	33.1452	79.511	31.1448	49.7837	43.9859	13.0236	199.156	3.3774	1.56949	107.32	32.5816	93.5641	0.00146441	83.1946	32.852	210.56	164982	198.464	192.351	0.994153	2020.64	1.04538	33	84	32	83.6785	63.4848	53.3333	128	11.7755	0.358723	0.0438679	164982	199.631	99.8157
6	2339	3.24432	0.787542	0.30303	441.125	80.2993	87.4194	179.241	99.5718	30.6911	95.0053	27.1662	52.7082	50.9513	12.129	226.924	4.2008	1.79341	117.106	39.5639	105.588	0.00161568	97.9914	29.7524	234.802	204474	223.753	219.179	1	2198.97	1.05428	30	99	29	98.4102	71.6283	62.3333	155.333	13.2615	0.358184	0.0504489	204474	222.615	111.307
7	2132	6.59799	0.717845	0.162963	506.978	99.8992	93.5674	178.817	136.329	20.6622	131.004	20	47.1523	70.1543	7.9786	286.727	8.79281	3.30309	126.111	44.3766	110.214	0.0014727	133.93	22.296	300.458	199486	282.293	281.287	0.990982	1954.96	1.05659	22	135	21	134.041	90.5165	64.3333	157	13.6792	0.341703	0.0581614	199486	284.862	142.431
8	2053	6.1209	0.725698	0.186992	552.726	91.6605	78.9099	0.109434	128.083	20.9255	120.004	17.2627	49.5881	61.6737	8.28071	263.731	7.44787	2.971	108.353	33.3809	94.9961	0.00141813	121.988	22.1394	278.216	162002	260.707	265.37	0.98837	1863.6	1.07236	23	123	22	122.295	83.5509	61	126	9.97907	0.371336	0.0214321	162002	263.774	131.887
9	1929	2.86685	0.782556	0.341176	619.346	72.1322	80.5011	0.256713	84.9882	29.6452	80.0062	27	48.3327	43.7143	11.655	198.474	3.7507	1.76149	109.735	34.1213	97.6475	0.00133247	84.017	28.2148	211.146	155287	195.349	190.716	0.975835	1810.43	1.0426	29	85	28	84.1837	62.8422	50.6667	157.667	19.4852	0.385296	0.135822	155287	200.187	100.093
10	1970	2.71902	0.772549	0.352941	644.998	72.1294	78.3734	0.152826	83.9255	30.8661	79.511	28.0713	48.1902	43.8047	11.9992	198.433	3.65064	1.68443	106.96	32.8112	95.3487	0.00136079	84.013	29.1439	209.63	154396	197.288	190.077	0.99264	1866.18	1.04639	30	85	29	84.0856	63.1162	47.6667	153	16.5686	0.36937	0.0857868	154396	198.751	99.3754
11	1856	2.90316	0.838302	0.329268	695.463	71.4811	76.8879	0.887987	83.6482	28.8128	78.3135	25.02	46.978	42.7986	11.5472	191.697	3.7064	1.61208	105.268	32.4962	92.8992	0.00128205	81.1453	26.7253	198.076	142704	189.619	187.314	1	1740.89	1.0426	27	82	26	81.5901	60.7785	52	165	14.4464	0.354928	0.0431034	142704	187.795	93.8973
12	2703	4.23248	0.733913	0.228346	53.8328	95.5472	91.4124	0.731247	122.9	29.0372	117	25.02	54.5907	65.5061	11.1764	277.952	5.86111	2.37927	128.758	42.1857	103.293	0.00186712	126.054	28.6741	292.254	247088	273.306	262.003	0.986358	2567.89	1.03733	29	127	28	126	87.1899	61	158.667	15.2825	0.344249	0.0762116	247088	277.086	138.543
13	2332	3.5279	0.765846	0.27619	129.459	83.3105	93.9423	179.934	103.671	29.386	96.6282	27	51.3184	53.5685	11.5453	233.195	4.63983	2.07137	131.506	44.193	106.127	0.00161085	104.002	28.0658	250.598	219073	230.398	225.622	0.969716	2168.71	1.0428	29	105	28	104	74.2149	62	137.333	12.0793	0.35076	0.0248714	219073	237.593	118.797
14	2175	2.29456	0.752595	0.4	364.828	71.2791	76.8444	2.50141	81.0205	35.3099	78.2624	32.1403	50.1584	44.9031	13.8308	202.628	3.24659	1.56519	103.098	32.0313	95.4041	0.0015024	83.7018	34.4961	211.974	167137	200.692	189.854	0.998608	2053.5	1.04076	34	85	33	84.1836	64.3492	56	120.667	9.14332	0.350948	0.0091954	167137	200.972	100.486
15	1901	4.08094	0.768081	0.252525	417.304	80.5323	85.2976	0.197161	100.655	24.6647	92.4392	22.8035	49.1507	50.29	9.70774	219.856	5.1804	2.09013	118.191	37.9895	99.7117	0.00131313	98.0132	24.1719	227.388	162151	217.054	215.383	1	1769.53	1.07283	25	99	24	98	69.3988	62.3333	136.333	12.3021	0.372828	0.0362967	162151	215.586	107.793
16	1556	3.12488	0.778	0.3125	719.012	71.563	77.3072	178.323	79.7467	25.5199	74.7329	23	44.7241	41.7804	10.0217	182.892	4.16897	1.81768	94.8824	33.2275	103.812	0.00107482	78.9955	24.9844	191.49	120290	181.613	176.51	1	1443.01	1.04748	25	80	24	79	58.214	50.6667	161.667	15.687	0.374612	0.0822622	120290	181.551	90.7755
17	2142	5.74562	0.772727	0.174603	200.417	94.7465	97.9041	179.998	126.788	22.0669	118	22.8254	51.0861	63.3308	8.58684	269.383	7.37533	2.89322	141.959	45.3077	106.445	0.0014796	125	21.0021	283.044	209711	265.121	263.707	0.987962	1980.69	1.04764	22	126	21	125	84.828	58.3333	144.333	16.502	0.357519	0.119514	209711	268.352	134.176
18	2067	7.03732	0.740064	0.157895	489.335	100.808	92.4772	0.947191	137.833	19.586	129	16.2788	49.221	69.234	7.66713	281.272	9.02998	3.37958	132.435	41.9719	103.024	0.0014278	132.048	20.7742	296.7	191150	277.868	283.479	0.987801	1863.22	1.05349	21	133	20	132	89.1546	61	132.333	13.9193	0.353368	0.0619255	191150	281.299	140.65
19	2005	5.71158	0.723304	0.174603	266.795	94.3187	85.9367	179.565	122.684	21.4799	116.619	20	46.5117	64.2077	8.21117	263.992	7.81955	2.96767	122.398	38.0449	97.3676	0.00138497	125.004	21.4698	276.942	172303	262.708	255.27	1	1848.67	1.05634	22	126	21	125	83.8909	64	153	11.5639	0.357098	0.0294264	172303	262.568	131.284
20	1877	5.33863	0.705109	0.181818	571.154	93.2722	87.1712	0.444223	115.107	21.5611	112	20	47.4663	60.8096	8.15854	254.183	7.4535	3.01409	112.23	39.7331	109.551	0.00129655	119.958	21.5421	269.286	163620	250.132	240.605	0.979724	1720.94	1.04561	22	121	21	120	80.4943	60.6667	165	13.83	0.367932	0.052211	163620	255.309	127.655
Obj.#	Area	Aspect	Area/Box	Box X/Y	Center-X	Center-Y	Den./Inten. (	Angle	Axis (major)	Axis (minor)	Diameter (max	Diameter (min	Diameter (mea	Radius (max)	Radius (min)	Perimeter	Radius Ratio	Roundness	Den./Inten. (	Den./Inten. (	Den./Inten. (	Per Area (Obj	Size (length)	Size (width)	Perimeter2	IOD	Perimeter (co	Perimeter (el	Perimeter (ra	Area (polygon	Fractal Dimen	Box Width	Box Height	Feret (min)	Feret (max)	Feret (mean)	Den./Inten. (	Den./Inten. (	Den./Inten. (	Margination	Heterogeneity	Den./Inten. (	Perimeter3	Perimeter Len
1	3218	5.7907	0.761116	0.18543	88.684	105.512	92.3229	179.019	155.668	26.8824	144.003	25.1794	59.4488	76.1309	10.6951	323.653	7.1183	2.71017	118.645	44.6283	113.695	0.00222286	149.995	26.7839	339.426	297095	320.677	323.613	0.996484	3040.79	1.04521	28	151	27	150	102.62	56.3333	173.333	20.5681	0.362998	0.179925	297095	321.808	160.904
2	2768	2.91287	0.725367	0.339623	163.947	78.7449	77.2113	2.2625	102.936	35.3383	98.8433	31.5753	56.3932	57.3103	13.9492	243.105	4.10849	1.88194	101.726	30.6196	99.2887	0.00191202	104.839	36.1965	263.566	213721	239.546	230.378	0.958604	2640.49	1.04521	36	106	35	105	76.9645	46.6667	159	15.6498	0.36947	0.0765896	213721	249.89	124.945
3	2324	5.69771	0.808348	0.184	215.728	90.6842	78.9256	179.706	131.418	23.065	120.814	18.1108	52.6688	63.9911	8.75526	271.134	7.30887	2.83057	110.158	31.9565	94.6618	0.00160532	124.029	22.4407	292.254	183423	267.157	273.484	0.964165	2158.47	1.05862	23	125	22	124	85.5296	51	132.333	14.6286	0.373031	0.0796041	183423	277.086	138.543
4	2638	5.659	0.740595	0.189781	301.745	97.4689	74.7118	179.315	139.539	24.6579	132	23	52.4484	69.0868	9.75655	293.008	7.08107	2.78909	100.712	29.036	94.3874	0.00182222	135.978	24.4768	310.84	197090	289.411	290.513	0.982031	2478.04	1.04195	26	137	25	136	92.8624	52.3333	134.667	12.3512	0.374245	0.0443518	197090	294.707	147.353
5	2054	4.49528	0.650206	0.230769	350.72	85.9036	82.7725	178.16	110.968	24.6856	109.554	24	50.7661	60.6642	9.28093	248.355	6.53644	2.50324	111.335	35.1563	101.826	0.00141882	115.972	26.4638	259.63	170015	246.316	235.211	1	1926.19	1.0769	27	117	26	116	78.8985	52.6667	137.333	13.9926	0.366282	0.0759494	170015	246.154	123.077
6	2345	5.41214	0.624833	0.194245	437.024	99.3382	65.1333	178.634	130.339	24.0827	127	21.3776	50.2471	70.059	9.03023	292.318	7.75827	3.0984	86.2563	23.6482	85.4955	0.00161983	138.032	25.9466	307.91	152738	287.797	272.181	0.985842	2188.82	1.04251	27	139	26	138	92.1571	43.6667	98	8.10782	0.371573	0.00341151	152738	291.93	145.965
7	1903	3.44863	0.700663	0.28866	562.511	78.1645	81.351	178.316	92.9749	26.9599	87.6641	23.3452	48.6609	48.9721	10.4905	212.176	4.66821	1.96718	107.935	34.7173	101.4	0.00131451	96.0173	26.9589	221.63	154811	211.872	202.943	1	1786.12	1.0359	28	97	27	96	67.7089	51.3333	125	13.0075	0.350861	0.0525486	154811	210.127	105.064
8	2096	3.53247	0.796353	0.297872	586.079	75.6322	85.341	178.886	98.0933	27.769	90.4489	24.0832	52.1879	48.4283	11.0853	215.374	4.36869	1.79491	109.192	37.7142	109.117	0.00144783	93.0408	26.5672	223.006	178875	214.586	213.448	1	1981.88	1.0526	28	94	27	93	68.9925	49.3333	134.667	15.3121	0.352318	0.0887405	178875	211.429	105.714
9	1910	3.13989	0.748433	0.329545	635.753	74.7864	80.3707	2.0054	88.4778	28.1786	83.2947	24.1868	47.3216	44.9039	11.2486	205.984	3.99195	1.96268	106.519	34.6309	99.9618	0.00131935	86.6667	29.2076	221.528	153508	200.739	195.695	0.955754	1788.6	1.05216	29	88	28	87.5613	64.6426	53.3333	150.667	15.726	0.335454	0.0848167	153508	210.032	105.016
10	2003	3.45036	0.722583	0.282828	732.644	77.9031	82.9621	179.352	95.3219	27.6267	90.3549	25.4951	50.3965	51.0166	10.644	216.847	4.79299	2.08363	106.403	34.7049	107.778	0.00138359	97.9598	26.7494	234.598	166173	215.157	208.053	0.967328	1889.44	1.06285	28	99	27	98	69.237	59.6667	141.667	14.1328	0.357935	0.0634049	166173	222.424	111.212
11	1783	3.86622	0.750737	0.263158	781.396	79.2916	80.9598	1.1434	94.9229	24.5519	90.3549	23.0868	45.9296	50.0369	9.60849	210.032	5.20758	2.29094	112.092	33.9725	96.8149	0.00123162	94.0611	24.9131	228.598	144351	206.749	204.317	0.953921	1631.69	1.04763	25	95	24	94	66.6595	50.6667	148.333	18.2518	0.383838	0.119462	144351	216.736	108.368
12	1462	3.15118	0.740253	0.316456	870.684	70.5739	79.1306	178.197	77.6899	24.6542	72.3671	23.7065	44.994	41.4928	9.69339	178.446	4.28052	1.96525	101.353	32.9938	103.045	0.00100989	77.9299	24.6488	191.63	115689	175.413	171.742	0.965475	1336.64	1.04828	25	79	24	78	56.7513	52.3333	130.667	13.7929	0.375289	0.0471956	115689	181.686	90.8429
13	1963	3.81768	0.699074	0.259615	137.787	79.2287	86.6838	176.529	99.3038	26.0116	93.5575	23	48.1967	55.9074	10.216	227.754	5.47252	2.33366	121.987	36.9246	101.14	0.00135596	102.932	26.3775	245.77	170160	225.359	214.054	0.967141	1851.5	1.03344	27	104	26	103	71.9645	52.6667	139.333	16.1706	0.342085	0.0866021	170160	233.016	116.508
14	2436	3.86001	0.743363	0.256637	373.281	84.303	81.6877	0.218177	110.884	28.7263	103.697	26.0768	54.5868	59.5907	11.2853	246.433	5.2804	2.08565	104.529	35.0378	105.496	0.00168269	111.999	28.194	259.872	198991	246.373	238.715	0.999958	2316.18	1.04863	29	113	28	112	78.661	53	162	16.3086	0.367088	0.0829228	198991	246.384	123.192
15	1888	7.56021	0.669504	0.141844	419.126	104.027	73.5756	179.308	137.123	18.1375	131.309	15.2971	45.1456	73.2629	6.87398	295.664	10.658	4.23934	97.7087	29.5254	93.4926	0.00130415	139.99	18.2039	321.222	138911	289.546	281.112	0.950727	1741.07	1.07007	20	141	19	140	92.8013	49	130.667	13.9961	0.381792	0.0561441	138911	304.552	152.276
16	2024	3.57264	0.63053	0.280374	489.652	83.2317	81.8528	178.149	98.1031	27.4595	92.7631	26.9258	50.3008	54.9528	10.3509	230.866	5.30898	2.28152	115.242	34.2436	96.0731	0.00139809	106.009	28.9865	246.942	165670	228.28	213.163	0.975031	1911.9	1.04011	30	107	29	106	73.3565	49.3333	165.333	16.4078	0.374816	0.0978261	165670	234.126	117.063
17	2109	4.90183	0.68474	0.254545	511.75	82.7572	78.5737	0.860727	118.25	24.1236	106.019	15.2971	51.0927	57.2477	5.39544	245.679	10.6104	2.45378	101.864	32.935	100.922	0.00145681	108.867	27.3725	260.7	165712	242.935	248.783	0.98287	1981.26	1.06973	28	110	27	109.455	77.8126	46.3333	151	15.5488	0.37187	0.0995733	165712	247.169	123.585
18	2027	3.13586	0.785354	0.325843	660.53	75.52	79.4228	179.356	90.9193	28.9934	85.2878	27.0185	48.2026	45.7484	11.5403	204.578	3.96422	1.79652	105.775	32.7745	99.7188	0.00140017	88.0619	28.4818	217.286	160990	202.068	201.134	0.980863	1879.9	1.05334	29	89	28	88.1644	64.9737	53	124.667	12.2588	0.336762	0.0202269	160990	206.01	103.005
19	2474	6.80562	0.721914	0.154362	67.5865	108.987	77.6431	179.875	148.51	21.8217	142.004	20.0998	49.9874	77.3432	8.41351	313.582	9.19274	3.31663	103.778	32.707	96.4442	0.00170894	148.004	21.9238	327.528	192089	309.079	305.936	0.995339	2313.61	1.06195	23	149	22	148	98.9224	48.6667	123	12.538	0.371294	0.0383993	192089	310.527	155.263
20	1842	3.94092	0.72292	0.265306	710.333	80.1042	69.4815	178.201	97.473	24.7335	89.4539	22.561	48.7703	50.0458	9.6678	216.308	5.17655	2.20806	94.88	26.3969	87.1678	0.00127238	97.015	24.679	231.286	127985	213.044	209.358	0.971547	1732.96	1.0429	26	98	25	97	68.4654	50.3333	143	12.6213	0.378004	0.0407166	127985	219.283	109.641
21	1691	4.01522	0.765851	0.26087	802.273	79.2738	74.9598	178.609	94.1417	23.4462	86.3713	21.587	47.844	48.1746	9.27669	204.455	5.19309	2.24186	94.7989	30.9284	99.152	0.00116807	90.9975	23.6245	219.286	126757	202.452	201.793	0.973767	1534.32	1.05912	24	92	23	91	64.9851	47	146.333	18.8248	0.400064	0.10822	126757	207.906	103.953
22	1523	3.07532	0.771139	0.316456	849.001	71.4314	86.4631	179.985	78.1913	25.4254	72.2496	23.1948	44.3377	40.6793	10.008	180.267	4.0647	1.92164	117.18	39.107	103.102	0.00105202	78	24.0104	195.044	131683	178.464	173.49	0.965076	1416.11	1.04538	25	79	24	78.0165	57.4501	53.3333	145.667	19.7011	0.371334	0.170716	131683	184.923	92.4613
23	2350	4.82886	0.770492	0.204918	236.956	91.6651	82.2088	1.23798	121.897	25.2435	112.539	22.2036	54.9255	62.9749	9.96138	263.078	6.32191	2.57724	108.64	35.1204	102.866	0.00162328	120.95	24.9018	278.84	193191	258.996	256.772	0.979675	2158.03	1.05084	25	122	24	121	83.1176	52.3333	156.667	17.2327	0.371439	0.110638	193191	264.369	132.185
24	1987	6.05634	0.679084	0.165414	282.204	100.578	81.3647	179.044	126.011	20.8064	122	17.0294	47.8395	67.9186	7.8076	275.529	8.69904	3.34593	111.972	33.5471	98.5747	0.00137254	132.015	20.6814	293.528	161672	273.248	261.241	0.981872	1841.94	1.05844	22	133	21	132	87.8143	50.6667	144	17.7976	0.373691	0.123805	161672	278.292	139.146
Obj.#	Area	Aspect	Area/Box	Box X/Y	Center-X	Center-Y	Den./Inten. (	Angle	Axis (major)	Axis (minor)	Diameter (max	Diameter (min	Diameter (mea	Radius (max)	Radius (min)	Perimeter	Radius Ratio	Roundness	Den./Inten. (	Den./Inten. (	Den./Inten. (	Per Area (Obj	Size (length)	Size (width)	Perimeter2	IOD	Perimeter (co	Perimeter (el	Perimeter (ra	Area (polygon	Fractal Dimen	Box Width	Box Height	Feret (min)	Feret (max)	Feret (mean)	Den./Inten. (	Den./Inten. (	Den./Inten. (	Margination	Heterogeneity	Den./Inten. (	Perimeter3	Perimeter Len
1	2327	7.59223	0.802414	0.137931	67.0898	103.666	73.7462	0.339154	151.488	19.953	139	18.6815	52.8649	74.0891	7.91725	305.786	9.35794	3.42484	107.597	26.3012	87.3404	0.00160739	144.009	19.3311	320.356	171607	302.403	310.505	0.995639	2143.47	1.06454	20	145	19	144	96.5721	49	129.333	14.1728	0.38395	0.072196	171607	303.727	151.864
2	2229	4.37084	0.758679	0.230089	153.083	84.9412	79.8801	0.475635	112.89	25.828	107	24.5153	50.1354	57.9428	10.0832	246.07	5.74649	2.33007	106.941	31.0408	101.659	0.0015397	112.021	25.464	260.114	178053	242.996	239.912	0.98533	2077.1	1.06011	26	113	25	112	78.0122	57.3333	139.333	12.7733	0.355181	0.0417227	178053	246.614	123.307
3	2126	2.89394	0.796255	0.337079	231.355	71.9304	82.6737	1.33914	89.4627	30.9138	84.7231	27	51.6134	47.6974	12.3549	207.175	3.86062	1.78555	112.021	32.8603	103.14	0.00146855	88.1162	29.7633	222.356	175764	204.46	200.44	0.969841	1980.76	1.04718	30	89	29	88.1644	65.8072	59.6667	162.333	12.4691	0.363024	0.0432737	175764	210.818	105.409
4	2607	6.83029	0.729027	0.161074	293.824	102.298	76.2378	179.006	152.376	22.3089	148.054	19.6469	55.9898	75.7546	8.82858	313.47	8.58061	3.22503	102.076	28.3268	98.3111	0.00180081	147.908	22.3374	330.356	198752	309.998	313.844	0.989751	2420.6	1.06875	24	149	23	148	99.4313	53.6667	126.667	12.5409	0.384307	0.0402762	198752	313.208	156.604
5	2132	5.07848	0.73416	0.198347	358.14	85.3386	65.0145	1.86058	119.374	23.5058	113.004	21.8403	48.7896	65.3041	9.14604	258.978	7.14015	2.74358	83.5352	24.2068	87.3016	0.0014727	119.937	24.7086	272.942	138611	254.908	250.449	0.985055	1942.32	1.05538	24	121	23	120	82.0552	40.6667	117	14.0472	0.382213	0.0581614	138611	258.776	129.388
6	1976	5.81443	0.777647	0.173554	402.797	92.7181	71.3602	0.998861	122.498	21.0679	116.004	19	48.6516	63.2523	8.20827	258.437	7.70593	2.9766	101.873	26.5294	85.6776	0.00136494	120.034	21.0429	274.942	141008	255.347	254.591	0.979574	1816.6	1.04895	21	121	20	120	81.6799	46.6667	122.667	11.5009	0.375558	0.0480769	141008	260.672	130.336
7	2007	6.53932	0.777003	0.170732	420.97	92.5854	62.8494	179.225	130.675	19.9829	119	19.105	49.8251	63.0908	7.98038	265.752	7.90574	3.21634	81.416	22.5899	84.5421	0.00138635	121.989	20.7689	285.528	126139	262.289	269.747	0.968899	1813.14	1.05621	21	123	20	122	84.1784	44.3333	106.667	11.1853	0.378753	0.0323866	126139	270.708	135.354
8	2062	5.12575	0.807677	0.207207	486.146	86.0679	73.0826	179.476	117.329	22.89	108.005	21.4009	55.021	56.809	9.14671	244.56	6.21087	2.4677	94.0005	28.3235	96.9239	0.00142434	110.041	22.42	258.942	150696	241.686	245.984	0.984453	1943.62	1.07177	23	111	22	110	77.1326	50.6667	130.333	12.1179	0.380423	0.0480116	150696	245.503	122.752
9	1829	3.93043	0.682972	0.252427	533.552	79.8289	69.7494	179.35	97.5447	24.8178	95.0053	24	47.4049	52.5681	9.44985	224.657	5.56285	2.48885	96.3406	25.5478	87.3598	0.0012634	101.959	25.5883	239.286	127572	218.441	209.574	0.948364	1696.32	1.07091	26	103	25	102.097	70.3686	48.3333	164	14.2107	0.365269	0.0464735	127572	230.334	115.167
10	1844	3.14873	0.765781	0.325581	621.924	72.6296	70.6085	0.0266863	87.006	27.6321	83	25.2982	47.8826	43.756	10.9303	200.068	4.00316	1.85846	89.8167	27.7142	94.2945	0.00127376	85.0046	27.0228	211.63	130202	195.614	192.359	0.974918	1723.86	1.06865	28	86	27	85.5709	62.8245	45.3333	172	18.7931	0.37801	0.0829718	130202	200.647	100.323
11	1749	4.5914	0.752906	0.227723	670.24	77.5861	71.4037	178.554	102.483	22.3206	96.3328	21.0238	47.7837	52.7295	8.77021	221.001	6.01235	2.33413	100.15	26.1612	87.8994	0.00120813	99.8925	23.33	229.63	124885	217.586	216.81	0.999421	1615.96	1.05956	23	101	22	100	69.7724	44	117.333	13.2163	0.368024	0.0474557	124885	217.712	108.856
12	1672	4.96857	0.804233	0.212121	689.303	77.3086	67.6461	0.962231	103.922	20.9159	96.0208	18.1108	46.7047	51.3668	8.30835	221.455	6.18256	2.3916	86.7039	24.3289	91.9055	0.00115495	98.0533	20.4842	229.388	113104	216.139	218.403	0.993824	1573.79	1.06872	21	99	20	98	68.9316	46	121.333	11.509	0.379325	0.0406699	113104	217.482	108.741
13	2525	5.49704	0.706294	0.174825	86.3719	103.401	75.4084	179.56	135.466	24.6434	129	21.095	53.8494	73.0052	9.38046	299.154	7.78269	3.13132	101.959	28.6824	95.5838	0.00174417	141.996	24.4756	317.426	190406	294.633	282.582	0.979008	2301.72	1.04514	25	143	24	142	94.7167	50.3333	138.333	14.6937	0.39176	0.0708911	190406	300.951	150.475
14	2082	5.15262	0.844968	0.196429	131.776	84.8929	78.7341	179.21	118.118	22.9239	108.559	18	46.9592	57.5622	8.77684	244.272	6.55842	2.53448	113.329	30.0576	92.8156	0.00143816	110.962	22.0739	260.114	163924	241.301	247.542	0.978457	1909.57	1.04858	22	112	21	111	77.6609	54	157	14.7935	0.379871	0.0634006	163924	246.614	123.307
15	2193	2.87492	0.786022	0.344444	204.269	73.015	76.5816	176.504	90.8335	31.5951	84.5931	28.0713	50.0326	47.982	12.7305	211.716	3.76905	1.79388	108.057	28.658	93.0292	0.00151483	88.7733	31.8957	226.7	167943	208.717	203.736	0.971069	2049.33	1.05191	31	90	30	89	67.0798	57.6667	131.333	10.4065	0.355022	0.0232558	167943	214.935	107.468
16	1862	6.28571	0.693741	0.180328	339.321	85.9785	67.9869	177.983	124.877	19.8668	120	18.3848	50.5945	66.3585	7.67941	263.247	8.64109	3.20214	97.3099	24.9549	81.696	0.00128619	121.101	22.5008	276.458	126592	259.468	258.335	0.989926	1707.31	1.06703	22	122	21	121	82.9466	40.3333	109.667	12.5137	0.389875	0.0413534	126592	262.108	131.054
17	1914	4.71642	0.731651	0.220183	466.035	85.592	72.4648	0.696571	108.865	23.0821	102.489	20	47.3684	55.3232	8.97428	234.364	6.16464	2.51755	100.812	27.2628	89.3192	0.00132211	108.016	23.4724	248.114	138698	232.069	229.774	0.98653	1749.14	1.04238	24	109	23	108	74.4481	48.3333	142.333	11.3998	0.363466	0.0444096	138698	235.237	117.619
18	1806	4.49461	0.812781	0.217822	553.991	79.8117	72.6737	0.51527	102.751	22.8609	96.421	21.9317	48.0172	51.6634	8.99257	220.106	5.74512	2.28953	91.7464	27.0316	99.2431	0.00124751	100.005	21.4668	233.286	131249	218.054	217.796	0.985871	1700.32	1.06508	22	101	21	100	69.6717	48.6667	158.667	15.1417	0.372198	0.0559247	131249	221.179	110.589
19	1632	3.54115	0.768	0.294118	599.29	73.3989	70.3331	179.029	86.7744	24.5046	80.2247	23.1948	45.8891	43.1263	9.71833	193.058	4.43763	2.10084	94.9032	26.8609	89.2353	0.00112732	83.9709	24.6914	210.942	114784	190.295	188.759	0.951493	1515.1	1.04633	25	85	24	84	61.204	46	116.667	12.8218	0.354942	0.0379902	114784	199.996	99.9981
20	1631	8.45066	0.622044	0.137681	277.17	108.676	79.419	178.797	134.808	15.9524	133.004	15.2315	47.472	69.8428	5.83857	281.788	11.9623	4.28195	115.185	31.0815	91.9902	0.00112663	137.054	16.2749	298.458	129532	280.841	275.163	0.992491	1488.04	1.07018	19	138	18	137	90.1736	52.3333	122	13.9463	0.379614	0.0545677	129532	282.965	141.483
Obj.#	Area	Aspect	Area/Box	Box X/Y	Center-X	Center-Y	Den./Inten. (	Angle	Axis (major)	Axis (minor)	Diameter (max	Diameter (min	Diameter (mea	Radius (max)	Radius (min)	Perimeter	Radius Ratio	Roundness	Den./Inten. (	Den./Inten. (	Den./Inten. (	Per Area (Obj	Size (length)	Size (width)	Perimeter2	IOD	Perimeter (co	Perimeter (el	Perimeter (ra	Area (polygon	Fractal Dimen	Box Width	Box Height	Feret (min)	Feret (max)	Feret (mean)	Den./Inten. (	Den./Inten. (	Den./Inten. (	Margination	Heterogeneity	Den./Inten. (	Perimeter3	Perimeter Len
1	2809	7.52488	0.718047	0.147239	67.3756	109.593	73.8771	178.945	166.018	22.0625	156.003	20.3961	53.4264	82.9667	8.634	341.197	9.6093	3.71492	105.406	28.5867	87.6387	0.00194034	162.009	22.7692	369.362	207521	336.398	340.416	0.960605	2626.99	1.06778	24	163	23	162	108.034	49.3333	120.333	12.0798	0.366049	0.0430758	207521	350.194	175.097
2	3194	7.46534	0.740037	0.156627	87.5526	108.056	70.1387	0.46207	176.734	23.6739	164.003	22.8473	64.1401	87.1208	9.55276	353.344	9.11996	3.42645	96.644	26.0557	87.7163	0.00220628	165.003	25.5314	378.534	224023	349.229	362.513	0.973082	2991.35	1.04416	26	166	25	165	111.839	46.3333	100	8.34414	0.355088	0.00187852	224023	358.889	179.445
3	2783	4.03257	0.695924	0.24031	164.825	102.545	84.2752	176.553	122.087	30.2752	122.801	27	54.802	73.5026	11.8341	279.801	6.21108	2.36068	114.494	35.2821	103.05	0.00192238	127.949	32.4108	293.77	234538	277.287	261.572	0.995565	2615.01	1.03673	31	129	30	128	88.7922	54.6667	132.667	10.8718	0.36148	0.0380884	234538	278.523	139.261
4	2636	4.76805	0.747166	0.222222	218.317	89.6878	73.1133	178.451	128.205	26.8884	119.821	25.2982	53.9258	66.0261	10.6878	276.307	6.17772	2.57142	105.275	28.5266	85.5387	0.00182084	124.927	28.5305	296.254	192727	272.391	270.345	0.969783	2441.49	1.08021	28	126	27	125	87.4423	51.6667	143	12.618	0.368228	0.0424886	192727	280.879	140.439
5	2920	4.43871	0.805517	0.232	242.771	89.9719	74.8942	1.62923	130.22	29.3374	121.499	26.0768	56.2306	65.1011	11.7709	280.011	5.53067	2.39041	102.497	29.3188	92.8664	0.00201702	124.064	29.5524	303.222	218691	276.555	276.34	0.961973	2751.4	1.05521	29	125	28	124	88.6309	49.3333	132.333	13.4794	0.371009	0.0414383	218691	287.487	143.744
6	2374	3.60517	0.823162	0.271845	293.251	80.4836	77.3875	179.788	105.459	29.252	97.6729	26.0192	51.7158	52.626	11.7593	232.955	4.47526	2.01744	111.783	29.3113	91.0687	0.00163986	102.003	27.2331	249.77	183718	230.752	228.885	0.974427	2211.99	1.04106	28	103	27	102	74.2341	55	124.667	10.0735	0.367467	0.0299073	183718	236.808	118.404
7	2762	3.01263	0.820559	0.323529	320.938	80.3903	79.4257	0.156562	104.034	34.5325	96.8814	31.1448	55.9618	52.4939	13.9435	239.949	3.76475	1.83905	108.722	31.2317	98.3233	0.00190788	101.016	32.1556	258.012	219374	236.888	231.571	0.968382	2589.35	1.05177	33	102	32	101.102	75.9828	52.6667	135	11.6964	0.362457	0.0463432	219374	244.622	122.311
8	2486	3.99649	0.745427	0.252174	396.174	88.7329	73.0664	178.649	114.21	28.5776	106.005	26.1725	52.3821	59.7863	11.177	251.623	5.34907	2.23706	100.681	27.4212	91.0969	0.00171723	114.039	29.2657	268.356	181643	249.866	244.933	0.982069	2302.74	1.05358	29	115	28	114	80.24	52	142	13.6003	0.375048	0.0603379	181643	254.428	127.214
9	2334	4.55294	0.773873	0.224138	446.737	88.65	78.4687	0.136263	117.556	25.8197	107.564	23.1948	53.441	59.5411	10.269	254.747	5.79813	2.45298	112.645	31.0476	91.7138	0.00161223	115.007	25.1497	273.668	183146	250.266	248.885	0.964541	2184.03	1.04592	26	116	25	115	80.274	56.6667	142	11.921	0.371301	0.0389889	183146	259.466	129.733
10	2238	5.25035	0.764344	0.196721	517.723	90.8651	83.373	0.125587	123.653	23.5515	115	21.095	51.8859	61.568	9.27802	263.03	6.6359	2.76326	117.346	35.3575	97.4155	0.00154592	121.002	23.1424	281.426	186589	258.404	258.781	0.968456	2050.25	1.08363	24	122	23	121	82.981	57.6667	145.667	12.5627	0.367521	0.0433423	186589	266.82	133.41
11	2285	6.20612	0.714733	0.165468	583.554	102.143	79.6855	179.832	136.464	21.9887	132	21.587	51.1408	72.2799	8.44671	291.128	8.55717	3.2203	113.207	32.2538	93.5952	0.00157838	138.005	21.8914	310.254	182081	288.681	282.51	0.981401	2138.14	1.06165	23	139	22	138	92.3751	59.3333	138	11.39	0.36795	0.0450766	182081	294.152	147.076
12	2130	6.5695	0.671077	0.166667	601.8	98.4737	75.6006	178.752	136.18	20.7291	135.004	18.2483	51.1252	69.0369	7.81436	288.808	8.83462	3.40507	102.297	29.4573	95.0479	0.00147131	137.076	21.7791	307.426	161029	287.046	281.043	0.98482	1985.42	1.05427	23	138	22	137	91.7089	54.3333	111	8.91015	0.363541	0.00751173	161029	291.47	145.735
13	2119	4.51895	0.748234	0.20339	647.518	90.2006	81.0069	0.232186	112.462	24.8867	110.549	22.2036	51.331	60.9427	9.48393	250.31	6.42589	2.62096	115.584	33.1123	94.3247	0.00146372	116.999	23.3159	266.114	171654	248.916	238.262	0.98658	1932.74	1.06836	24	118	23	117	79.9116	57.3333	146.333	14.6892	0.383035	0.0802265	171654	252.302	126.151
14	2264	3.23478	0.848576	0.315217	745.279	76.0424	79.1798	179.669	97.2823	30.0738	91	27.1662	51.4091	46.6142	12.2788	215.423	3.79633	1.69614	107.67	32.7085	97.1612	0.00156388	91.0446	28.2304	225.388	179263	214.046	214.23	1	2142.38	1.06016	29	92	28	91.542	68.484	60	123.667	9.80839	0.364076	0.0181095	179263	213.69	106.845
15	2101	4.19395	0.769597	0.247619	794.812	83.506	72.1918	0.608939	107.038	25.522	100.499	24.0416	51.3578	54.1289	10.2004	231.391	5.30652	2.28412	101.115	27.8901	87.5707	0.00145128	104.047	25.5087	248.84	151675	227.303	228.398	0.963444	1939.22	1.04452	26	105	25	104	73.0324	52	139	11.6825	0.376924	0.0352213	151675	235.927	117.964
16	1267	4.81577	0.79386	0.22619	860.591	74.3165	79.8419	0.969163	89.3056	18.5444	80.399	16.1555	43.8037	44.5353	7.41557	187.061	6.00564	2.42719	112.689	31.9353	94.9013	0.00087519	83.005	18.3188	199.388	101160	184.377	188.161	0.975334	1171.64	1.04588	19	84	18	83	59.1783	55	115	9.7067	0.369157	0.0110497	101160	189.04	94.5201
17	2821	3.95635	0.716535	0.244094	138.881	102.556	76.3262	3.55242	121.545	30.7215	119.683	27	57.122	72.5749	12.1276	277.864	5.98428	2.34996	105.075	30.2166	93.687	0.00194863	126.068	32.1596	293.91	215316	275.404	260.949	0.988323	2629.49	1.03616	31	127	30	126	88.3529	52.3333	129.667	12.3536	0.368827	0.0393477	215316	278.657	139.329
18	2418	4.24408	0.785575	0.236842	469.827	88.6936	79.2691	179.953	115.528	27.2209	107.466	24.5153	54.9071	58.7006	10.8311	250.524	5.41966	2.29642	107.659	31.866	98.2825	0.00167025	113.001	26.0557	268.012	191673	248.098	246.22	0.976368	2237.47	1.05854	27	114	26	113	79.6543	55.3333	136.333	10.2249	0.363557	0.0194376	191673	254.103	127.052
19	2277	4.97822	0.777664	0.196721	538.544	91.408	84.4942	0.379657	121.7	24.4464	115.004	22.0227	51.1926	61.339	9.55242	260.182	6.42131	2.64716	115.347	35.5051	102.63	0.00157286	120.997	23.5031	278.012	192393	257.97	255.725	0.978703	2088.56	1.05619	24	122	23	121	82.8825	51.3333	129	11.4479	0.361981	0.0399649	192393	263.584	131.792
20	2135	4.87088	0.793385	0.196581	668.404	89.8956	77.2141	179.862	116.668	23.9523	108	20	49.3543	59.6416	9.40482	251.41	6.34161	2.65995	102.295	31.8187	97.5283	0.00147477	116	22.1777	269.082	164852	247.667	245.583	0.970791	1947.15	1.05313	23	117	22	116	79.7122	58	133.333	12.2593	0.375998	0.0548009	164852	255.118	127.559
21	2051	3.93453	0.788846	0.26	817.354	82.4037	75.7487	178.143	102.698	26.1018	95.0053	23	49.3191	52.4361	10.3619	225.619	5.06049	2.27322	105.651	29.3549	92.2399	0.00141674	99.11	26.2509	246.598	155361	223.28	220.621	0.954999	1913.56	1.07079	26	100	25	99.1114	71.6604	55.3333	123	8.28341	0.357552	0.00926377	155361	233.801	116.901
22	2311	4.23311	0.78659	0.230089	372.428	89.9619	79.2852	0.556695	112.965	26.6862	105.683	24	53.1031	58.9181	10.5717	248.104	5.5732	2.30141	117.132	31.1497	89.5733	0.00159634	112.004	25.5332	263.77	183228	245.821	240.822	0.982966	2162.5	1.04438	26	113	25	112	78.5614	49.6667	137.667	17.1434	0.379663	0.12765	183228	250.081	125.04
23	1934	2.73404	0.679073	0.359551	719.324	75.4716	80.6287	0.911114	83.978	30.7157	80	29.1204	47.4733	46.0337	11.6853	205.404	3.93946	1.80493	113.344	33.0481	95.4938	0.00133593	88.0048	31.6957	212.7	155936	202.362	190.008	1	1793	1.04145	32	89	31	88	64.8491	55.6667	124.333	11.2641	0.350527	0.0289555	155936	201.662	100.831
24	1193	4.19289	0.727439	0.243902	877.381	73.8525	85.4102	178.327	80.9765	19.3128	76	18.2483	39.6472	42.6835	7.38288	175.74	5.78141	2.30878	118.533	35.6647	102.033	0.00082407	81.1406	19.1307	188.318	101894	174.652	172.793	0.978199	1098.75	1.06709	20	82	19	81.1981	56.2782	65.6667	107.333	7.47128	0.358136	0	101894	178.544	89.2721
Obj.#	Area	Aspect	Area/Box	Box X/Y	Center-X	Center-Y	Den./Inten. (	Angle	Axis (major)	Axis (minor)	Diameter (max	Diameter (min	Diameter (mea	Radius (max)	Radius (min)	Perimeter	Radius Ratio	Roundness	Den./Inten. (	Den./Inten. (	Den./Inten. (	Per Area (Obj	Size (length)	Size (width)	Perimeter2	IOD	Perimeter (co	Perimeter (el	Perimeter (ra	Area (polygon	Fractal Dimen	Box Width	Box Height	Feret (min)	Feret (max)	Feret (mean)	Den./Inten. (	Den./Inten. (	Den./Inten. (	Margination	Heterogeneity	Den./Inten. (	Perimeter3	Perimeter Len
1	3447	4.5063	0.748047	0.222222	48.5283	103.914	98.8318	1.70449	143.288	31.7972	136.015	29.8329	57.9584	74.0493	12.472	311.343	5.93724	2.25161	148.883	47.6388	99.9739	0.00238105	142.758	32.8602	321.286	340673	310.097	303.648	1	3279.29	1.04697	32	144	31	143.096	99.0554	59.3333	167.667	17.4078	0.362878	0.114302	340673	304.608	152.304
2	2200	9.62331	0.759144	0.111801	121.285	114.362	85.4503	179.921	166.195	17.27	156.013	15.2971	52.2011	84.5552	6.72474	337.691	12.5738	4.47489	125.504	40.27	90.5773	0.00151967	160.003	16.9627	356.356	187991	330.255	337.793	0.977497	2029.9	1.07116	18	161	17	160	105.553	57.6667	168.333	19.6182	0.388909	0.115455	187991	337.858	168.929
3	3610	4.5115	0.814347	0.216783	76.0047	104.964	83.5231	178.889	145.71	32.2974	134.629	27.074	60.4157	75.0983	13.0048	311.327	5.77468	2.14313	120.968	36.5249	93.0759	0.00249364	142.012	30.8666	319.63	301518	310.911	308.747	1	3409.83	1.06034	31	143	30	142	99.3343	64.6667	129	9.99388	0.362195	0.0210526	301518	303.037	151.519
4	2758	6.92323	0.722746	0.150943	138.791	109.822	84.1545	178.98	158.121	22.8393	154.013	20.3961	52.6387	79.5601	8.79295	330.223	9.04817	3.34504	115.547	37.422	99.4938	0.00190511	158.011	22.6555	347.286	232098	328.826	325.461	0.998688	2579.06	1.04529	24	159	23	158	105.265	57.6667	167.667	14.1822	0.373099	0.0474982	232098	329.258	164.629
Healthy-3	Area	Aspect	Area/Box	Box X/Y	Center-X	Center-Y	Den./Inten. (	Angle	Axis (major)	Axis (minor)	Diameter (max	Diameter (min	Diameter (mea	Radius (max)	Radius (min)	Perimeter	Radius Ratio	Roundness	Den./Inten. (	Den./Inten. (	Den./Inten. (	Per Area (Obj	Size (length)	Size (width)	Perimeter2	IOD	Perimeter (co	Perimeter (el	Perimeter (ra	Area (polygon	Fractal Dimen	Box Width	Box Height	Feret (min)	Feret (max)	Feret (mean)	Den./Inten. (	Den./Inten. (	Den./Inten. (	Margination	Heterogeneity	Den./Inten. (	Perimeter3	Perimeter Len
1	1794	3.21275	0.793103	0.298851	44.3573	75.8266	93.7683	2.43619	86.7985	27.0169	82.6075	24	47.0802	47.0462	10.6441	195.328	4.41993	1.75524	116.412	57.9097	106.983	0.00093437	86.3048	26.8477	202.56	168220	195.331	191.332	1	1672.12	1.03751	26	87	25	86.468	62.5403	69.6667	143.667	10.5671	0.349638	0.0284281	168220	192.047	96.0235
2	1935	2.73084	0.734345	0.364706	141.917	73.0145	106.072	0.308746	83.3188	30.5103	78.4092	27.4591	49.2219	43.4196	11.9173	197.764	3.6434	1.61836	134.789	64.4656	118.961	0.00100781	84.0365	29.908	203.974	205249	195.851	188.556	1	1838.96	1.04496	31	85	30	84.2816	62.5904	77.3333	127.333	6.75687	0.341365	0.00206718	205249	193.388	96.6939
3	2036	3.3863	0.828653	0.296703	212.152	74.9804	90.7804	0.0574563	94.5898	27.9331	88	26.0768	49.036	46.3804	11.1523	207.879	4.15883	1.73879	110.712	54.9263	106.703	0.00106041	90.009	26.0511	215.006	184829	206.771	206.973	1	1901.69	1.0486	27	91	26	90.4488	66.2735	74.6667	116.667	4.60827	0.346616	0.00049115	184829	203.844	101.922
4	1307	2.37201	0.785457	0.40625	260.294	63.5134	104.614	3.67565	63.5089	26.7743	61.3922	24.0208	40.6264	35.182	10.7173	153.965	3.28274	1.63248	128.053	66.6641	119.125	0.00068072	63.5115	26.6154	166.56	136731	151.877	147.748	0.961754	1215.62	1.0485	26	64	25	63.7404	48.8236	75.6667	141.333	8.63536	0.3547	0.0198929	136731	157.917	78.9584
5	1280	2.05434	0.723573	0.47541	284.275	62.8023	106.995	172.965	58.9325	28.6868	58.2409	27.2947	41.1145	33.83	11.2767	151.099	2.99998	1.49788	135.83	66.7461	118.407	0.00066666	59.7806	30.4709	159.146	136953	149.199	141.763	0.988808	1209.54	1.04483	29	61	28	60.0051	47.8542	74.6667	138	8.53787	0.349513	0.0179687	136953	150.888	75.4439
6	1234	2.29525	0.765509	0.419355	334.615	60.6021	111.461	0.294211	60.8905	26.529	57.4891	23.3452	39.074	32.3162	10.3925	151.838	3.10956	1.6648	139.692	71.2877	123.404	0.0006427	61.0197	25.1948	164.216	137543	148.12	142.674	0.951346	1158.72	1.05116	26	62	25	61.0983	47.4558	79.6667	153	12.5666	0.362465	0.0721232	137543	155.695	77.8477
7	1214	2.01004	0.734867	0.474576	423.956	58.4102	114.602	1.95475	56.6242	28.1707	54.3323	25.1794	39.8163	31.5531	10.964	144.95	2.87788	1.49102	143.876	76.8114	123.12	0.00063229	58.3415	27.8029	153.49	139127	142.174	136.972	0.976973	1130.26	1.04971	28	59	27	59.0315	45.7865	83.3333	142.667	10.4681	0.358713	0.00494233	139127	145.525	72.7624
8	754	2.67391	0.708647	0.339286	469.772	56.6817	108.987	179.288	51.6277	19.3079	47.0744	17.1172	34.6601	29.2262	7.23512	123.878	4.03949	1.98526	131.719	71.943	123.298	0.0003927	55.0082	18.3964	136.076	82176	122.521	117.285	0.949664	667.194	1.04156	19	56	18	55	39.7735	92.6667	138.333	7.70833	0.365213	0.00265251	82176	129.015	64.5075
9	800	2.93698	0.701754	0.350877	486.231	56.9912	111.86	1.26493	55.5105	18.9005	52.1728	17.4642	34.3886	29.8965	7.23127	128.055	4.13433	1.88458	141.725	73.0625	120.794	0.00041666	56.0305	19.4589	136.662	89488.3	126.512	124.068	0.976393	708.903	1.04749	20	57	19	56	41.0206	73	141.667	8.65291	0.355136	0.00875	89488.3	129.57	64.7852
10	846	2.97473	0.767695	0.327586	542.433	58.3168	110.314	0.576974	57.3379	19.275	54.0093	17.4642	33.744	28.719	7.43936	132.735	3.86041	1.78761	136.045	73.5284	121.37	0.00044062	56.9669	18.3112	139.592	93326	130.117	127.888	0.983149	779.736	1.07623	19	58	18	57.0196	41.8068	71	134.667	7.49616	0.350221	0.00827423	93326	132.347	66.1736
11	921	2.28423	0.78988	0.415094	599.974	56.4647	106.186	178.213	52.3633	22.9239	49	20.0998	34.2675	27.3682	8.98596	125.743	3.04566	1.55089	131.217	67.8371	119.505	0.00047968	52.0995	21.9566	135.146	97797.7	124.036	122.826	0.968018	842.444	1.04343	22	53	21	52.1417	40.0632	77.3333	129.667	5.88877	0.358042	0.00217155	97797.7	128.134	64.0672
12	1732	2.75332	0.736395	0.333333	68.1975	75.8487	98.2583	176.592	79.3528	28.8207	79.0759	26.1725	46.2452	46.2254	11.1985	192.256	4.12783	1.78923	124.31	61.0577	109.407	0.00090208	82.9721	29.568	201.044	170183	190.646	179.318	1	1615.92	1.05153	28	84	27	83	61.0752	74	178.667	18.7017	0.368955	0.101617	170183	190.611	95.3055
13	1576	3.23713	0.694885	0.321429	118.274	71.9664	111.111	1.49943	81.96	25.3187	76.3217	22.3607	45.1655	42.9298	9.72595	189.222	4.41394	1.92911	139.326	70.9461	123.062	0.00082083	83.0762	25.6979	199.63	175111	185.963	180.469	0.982527	1477.74	1.04391	27	84	26	83	59.8549	76	153.667	10.8739	0.34596	0.0247462	175111	189.27	94.6351
14	1412	3.58245	0.729339	0.25	190.343	74.8994	95.2635	0.109263	81.8875	22.8579	76.2955	20	41.9962	44.7448	8.65709	192.017	5.16857	2.16241	118.287	57.7939	109.71	0.00073541	87.0037	21.1201	197.834	134512	189.447	177.868	1	1294.65	1.03764	22	88	21	87	60.8	77.3333	131.667	9.31526	0.360469	0.0169972	134512	187.565	93.7823
15	1309	2.15032	0.769547	0.428571	357.992	60.9511	109.093	1.37917	60.7481	28.2506	58.4637	25	41.378	33.0303	10.9917	151.426	3.00501	1.49212	139.102	68.2865	119.89	0.00068177	61.958	26.9311	160.56	142803	150.939	144.498	0.991529	1235.89	1.04405	27	63	26	62	48.2861	77.6667	142.333	7.16517	0.348831	0.00458365	142803	152.229	76.1143
16	697	3.10919	0.732143	0.303571	526.548	58.4778	115.764	179.497	53.4	17.1749	49.2544	16.1245	32.7144	28.2684	6.46963	124.699	4.3694	2.00205	142.819	77.8235	126.65	0.00036302	54.9979	16.2274	132.076	80687.7	122.429	118.285	0.977689	623.278	1.0676	17	56	16	55	39.4759	75.3333	142.333	9.18451	0.365351	0.0129125	80687.7	125.223	62.6114
17	604	2.52618	0.713948	0.382979	582.288	56.7219	109.969	3.02565	44.8237	17.7437	41.7612	17	30.7243	25.6168	6.71767	107.989	3.81334	1.6586	137.07	70.6672	122.169	0.00031458	46.0414	17.7153	113.108	66421	107.758	102.938	1	551.75	1.05274	18	47	17	46	34.5057	75.3333	142	6.48533	0.357915	0.00496688	66421	107.238	53.6188
18	854	2.79919	0.7625	0.357143	403.207	58.582	128.653	176.66	55.8886	19.966	53.8516	18.1108	34.0229	30.4327	7.80396	129.714	3.89965	1.75268	163.792	88.0656	134.103	0.00044479	54.9648	20.366	136.522	109870	128.412	125.929	0.992094	760.667	1.04383	20	56	19	55	41.4781	76	171.333	11.7715	0.354962	0.0257611	109870	129.436	64.7178
Obj.#	Area	Aspect	Area/Box	Box X/Y	Center-X	Center-Y	Den./Inten. (	Angle	Axis (major)	Axis (minor)	Diameter (max	Diameter (min	Diameter (mea	Radius (max)	Radius (min)	Perimeter	Radius Ratio	Roundness	Den./Inten. (	Den./Inten. (	Den./Inten. (	Per Area (Obj	Size (length)	Size (width)	Perimeter2	IOD	Perimeter (co	Perimeter (el	Perimeter (ra	Area (polygon	Fractal Dimen	Box Width	Box Height	Feret (min)	Feret (max)	Feret (mean)	Den./Inten. (	Den./Inten. (	Den./Inten. (	Margination	Heterogeneity	Den./Inten. (	Perimeter3	Perimeter Len
1	1840	2.88288	0.737771	0.337209	80.6234	78.4212	80.9649	174.046	83.6438	29.014	85.703	26.4764	48.5542	49.5729	11.631	200.988	4.26213	1.80149	104.716	45.3277	92.8505	0.00095833	85.3103	30.7534	208.318	148975	197.155	187.523	0.998225	1723.12	1.05339	29	86	28	85.7025	63.0984	67.3333	126.667	8.48261	0.362753	0.0217391	148975	197.505	98.7527
2	1775	3.99716	0.711138	0.230769	142.109	82.8761	93.2781	179.469	97.166	24.3087	91.5478	23.0868	47.5768	53.655	9.11014	222.941	5.88959	2.27343	119.381	54.1476	106.306	0.00092447	103.023	23.4901	229.732	165569	221.524	208.376	1	1660.56	1.0373	24	104	23	103	70.6436	76.6667	129.333	7.31998	0.360152	0.0084507	165569	217.807	108.904
3	1188	4.28758	0.791472	0.240506	185.497	69.931	98.087	0.607382	81.5139	19.0116	74.0068	18.3576	41.4886	40.6298	6.58399	175.18	6.171	2.33932	120.638	66.1237	107.499	0.00061875	78.038	18.1686	188.216	116527	171.868	173.553	0.963123	1083.25	1.04115	19	79	18	78.0165	55.322	77.3333	130.333	8.23729	0.365894	0.0084175	116527	178.449	89.2244
4	1188	3.6329	0.734694	0.272727	260.944	67.154	100.755	0.715354	75.2275	20.7073	71.3442	19	38.0514	39.65	7.94595	166.883	4.98996	2.10762	118.781	68.4882	114.995	0.00061875	76.044	20.4104	177.146	119697	165.15	163.117	0.983313	1065.06	1.04776	21	77	20	76.0261	53.3917	73.3333	146.667	12.699	0.367911	0.0673401	119697	167.953	83.9764
5	1215	4.0857	0.778846	0.25641	318.784	70.1128	99.6502	178.27	80.4863	19.6995	74.0068	18.1108	40.0627	40.2909	7.78518	172.672	5.17533	2.20088	120.368	65.6082	112.974	0.00063281	76.9347	19.8365	183.146	121075	169.641	172.205	0.976962	1090.18	1.06146	20	78	19	77	54.5944	77.3333	142	9.22576	0.363894	0.0288066	121075	173.641	86.8206
6	1118	3.11225	0.747326	0.323529	379.458	64.9079	93.6714	177.685	67.4946	21.6867	62.3939	18.4391	39.2989	35.332	8.45845	153.799	4.17712	1.82959	115.723	59.7701	105.521	0.00058229	66.8645	21.9927	161.834	104725	152.057	149.483	0.99102	1023.96	1.05429	22	68	21	67	48.8794	70.3333	119	5.63136	0.358923	0	104725	153.435	76.7173
7	1013	3.83203	0.730353	0.260274	436.116	66.9269	94.3429	178.75	71.3128	18.6096	66.2722	18	38.9374	37.4299	7.11588	158.453	5.26005	2.19279	117.811	58.6693	106.548	0.0005276	71.9611	18.7808	167.49	95569.3	157.033	153.652	0.988891	915.125	1.06449	19	73	18	72	50.294	71.3333	117.667	6.13895	0.359413	0	95569.3	158.798	79.3988
8	1302	6.17343	0.790049	0.15534	124.706	83.5046	99.7209	0.570041	102.622	16.6232	98	15.0333	43.7532	52.8805	6.31363	215.087	8.37561	3.01109	128.596	59.3879	111.179	0.00067812	102.025	15.5265	220.522	129837	213.852	212.514	1	1155.21	1.0581	16	103	15	102	68.4363	80.3333	137.667	11.2913	0.372041	0.0299539	129837	209.073	104.536
9	1080	3.80071	0.747922	0.25	202.407	69.5926	102.125	179.227	73.3194	19.291	68.0661	17.2627	39.1431	39.297	7.4186	167.351	5.29709	2.26659	121.836	70.5	114.039	0.00056249	75.0201	18.4838	177.732	110295	164.546	158.125	0.976484	996.917	1.03718	19	76	18	75	52.524	68	143.333	10.5602	0.366158	0.0333333	110295	168.508	84.2541
10	2244	2.42803	0.711478	0.457831	52.6212	77.5628	92.0912	6.72087	84.8603	34.9502	83.8153	27.0185	51.5082	47.7778	12.6288	211.032	3.78325	1.71808	121.152	50.9866	104.135	0.00116875	83.1351	38.7353	224.942	206653	205.63	196.453	0.964179	2106.69	1.04575	38	83	37	84.1887	66.2299	69.3333	150.333	16.4477	0.366907	0.107398	206653	213.269	106.635
11	939	3.0361	0.667377	0.313433	361.457	65.5708	98.0067	1.44456	61.6898	20.3187	59.3043	18.1108	38.2013	34.4078	7.55532	147.914	4.55412	2.1105	125.544	61.4579	107.018	0.00048906	65.979	20.6743	158.42	92028.3	146.221	137.149	0.973522	850.611	1.03719	21	67	20	66	47.0517	82	132.667	8.50501	0.364022	0.0191693	92028.3	150.198	75.0988
12	1066	3.57742	0.710667	0.266667	243.497	67.6782	93.394	178.582	70.9055	19.8203	66.2722	17	36.7415	39.8558	7.5097	162.401	5.30724	2.215	111.793	62.9522	105.437	0.0005552	73.9773	20.0088	171.49	99558	160.393	154.041	0.986488	949.736	1.03894	20	75	19	74	51.6195	79	134	7.69975	0.363383	0.0159475	99558	162.59	81.2949
13	974	3.94354	0.751543	0.25	302.164	70.8511	101.793	0.945606	70.9542	17.9925	66.2722	17	39.1142	37.4798	6.83734	157	5.48163	2.21292	128.265	66.0257	111.089	0.00050729	71.0233	17.5588	165.248	99146.7	155.196	152.388	0.990583	882.681	1.04388	18	72	17	71	49.8432	81	144	11.1672	0.369902	0.0338809	99146.7	156.671	78.3357
14	896	3.97407	0.763853	0.246377	420.454	67.5301	92.5495	179.862	68.247	17.1731	64	17	38.3002	34.9131	6.56259	150.376	5.32003	2.20392	115.504	57.683	104.461	0.00046666	68.0022	16.1038	157.834	82924.3	147.921	146.45	0.988495	808.542	1.03565	17	69	16	68	47.5653	70	114.667	5.74946	0.357673	0	82924.3	149.642	74.8211
Obj.#	Area	Aspect	Area/Box	Box X/Y	Center-X	Center-Y	Den./Inten. (	Angle	Axis (major)	Axis (minor)	Diameter (max	Diameter (min	Diameter (mea	Radius (max)	Radius (min)	Perimeter	Radius Ratio	Roundness	Den./Inten. (	Den./Inten. (	Den./Inten. (	Per Area (Obj	Size (length)	Size (width)	Perimeter2	IOD	Perimeter (co	Perimeter (el	Perimeter (ra	Area (polygon	Fractal Dimen	Box Width	Box Height	Feret (min)	Feret (max)	Feret (mean)	Den./Inten. (	Den./Inten. (	Den./Inten. (	Margination	Heterogeneity	Den./Inten. (	Perimeter3	Perimeter Len
1	1045	2.6933	0.750718	0.413793	43.7474	56.4823	93.7336	174.425	60.6602	22.5226	56.2228	19.9249	38.1194	30.8126	8.76065	138.719	3.51716	1.65166	101.801	65.7847	113.615	0.00054427	57.2161	23.7655	147.834	97951.7	137.118	137.622	0.978282	946.514	1.05523	24	58	23	57.2156	44.3277	74.6667	143	11.3644	0.372143	0.0354067	97951.7	140.162	70.0808
2	910	1.83936	0.7	0.480769	111.276	55.8407	107.709	179.791	47.0923	25.6026	46.4866	23.0868	34.0704	27.6098	9.72548	126.715	2.83891	1.56921	124.112	75.7209	123.294	0.00047395	51.0033	24.0876	135.248	98015.3	125.534	116.697	0.97898	833.847	1.05689	25	52	24	51	40.4038	80.6667	174	15.6888	0.359191	0.0769231	98015.3	128.23	64.1148
3	916	1.99287	0.748366	0.470588	132.479	55.7991	102.265	179.157	48.9341	24.5547	45.31	22.1359	34.7942	27.4855	9.48139	124.278	2.89889	1.43315	117.984	71.5939	117.218	0.00047708	50.0387	23.2917	129.834	93675	123.155	118.634	1	841.375	1.039	24	51	23	50.0533	39.8045	73	139	12.2505	0.361704	0.0240175	93675	123.097	61.5483
4	793	2.46913	0.68658	0.381818	177.296	56.1614	97.7352	177.363	51.1835	20.7294	48.0521	22.6274	35.6211	28.8848	7.70535	127.543	3.74867	1.76224	111.643	68.8651	112.697	0.00041302	53.9888	21.2212	131.592	77504	124.831	118.083	1	702.903	1.04814	21	55	20	54	40.0977	78.3333	142	10.9506	0.363042	0.037831	77504	124.763	62.3814
5	866	2.83605	0.828708	0.345455	194.852	55.918	91.4865	1.10157	56.48	19.915	52.8867	17.72	34.3472	29.1591	7.85262	128.7	3.7133	1.62574	100.393	65.5889	108.478	0.00045104	54.0669	18.5734	133.452	79227.3	128.326	126.975	1	783.583	1.05786	19	55	18	54.132	41.2454	75.3333	138.333	8.26667	0.364594	0.0115473	79227.3	126.524	63.262
6	832	2.36576	0.756364	0.44	235.602	55.8606	99.8854	1.70884	50.6388	21.4049	48.2701	20	34.0939	26.6402	8.399	120.897	3.17183	1.51573	114.143	68.2163	117.297	0.00043333	49.1571	21.766	127.35	83104.7	119.254	117.873	0.987689	765.375	1.04902	22	50	21	49.3522	38.4601	77.6667	157.333	12.3279	0.360676	0.0408654	83104.7	120.74	60.3702
7	711	2.66276	0.733746	0.372549	297.817	55.0323	90.5162	178.744	49.834	18.7152	45.607	16.1245	31.0415	26.0425	7.1829	116.666	3.62562	1.66151	102.543	64.879	104.127	0.00037031	49.9003	18.3902	122.178	64357	115.475	113.298	0.996873	642.667	1.05868	19	51	18	50.1513	37.3591	61.3333	131.667	10.2046	0.354867	0.0267229	64357	115.837	57.9187
8	804	2.39346	0.804	0.4	315.091	54.7313	83.2193	178.684	50.1626	20.9582	46.0977	18	32.37	26.0211	8.09525	119.889	3.21437	1.51626	94.3557	58.4241	96.8781	0.00041874	49.0789	19.7071	125.35	66908.3	119.103	116.476	1	741.264	1.04875	20	50	19	49.2541	38.1586	41	118.667	18.148	0.349521	0.174129	66908.3	118.844	59.4222
9	827	2.76823	0.821251	0.358491	372.843	56.4958	100.125	179.178	54.4283	19.6618	50	17.2627	33.6216	26.4962	7.85846	122.757	3.37168	1.7775	114.172	70.2721	115.931	0.00043072	51.9373	18.3567	135.49	82803.3	122.302	122.878	0.952069	738.778	1.06398	19	53	18	52.3377	39.5815	72.6667	163	13.2554	0.3649	0.0423216	82803.3	128.46	64.2298
10	743	3.45193	0.704934	0.274194	423.336	63.5545	100.143	176.795	58.3763	16.9112	57.3149	15.0333	33.4516	33.72	6.35213	134.9	5.30845	2.12539	115.011	67.5868	117.832	0.00038697	60.7368	16.9814	139.936	74406.3	132.914	127.406	1	659.042	1.05065	17	62	16	61.0003	42.9911	80.3333	132.667	8.81301	0.364668	0.0174966	74406.3	132.672	66.3362
11	826	2.08539	0.702381	0.489796	254.861	55.6186	100.282	177.429	47.4552	22.756	44.643	23.7065	35.4824	26.1647	8.86898	119.003	2.95013	1.51273	113.758	69.5363	117.552	0.0004302	48.1311	22.6957	127.248	82833	117.047	113.726	0.970179	765.681	1.0498	24	49	23	48.1609	37.8187	66.6667	154.333	11.8817	0.343005	0.0387409	82833	120.645	60.3226
12	709	4.29716	0.81682	0.225806	409.317	63.8138	101.931	1.85079	62.8965	14.6368	60.407	13.3417	31.9699	33.3022	5.6857	134.209	5.8572	2.13969	116.008	68.3498	121.436	0.00036927	61.2265	14.1236	138.038	72269.3	133.96	133.886	1	636.986	1.08614	14	62	13	61.4904	42.9503	86	138.333	9.59669	0.377573	0.0183357	72269.3	130.872	65.4358
13	949	2.13729	0.760417	0.461538	64.5184	55.5701	96.1293	5.78563	51.5206	24.1056	51.2445	23.0868	36.7372	29.981	9.52814	128.541	3.14657	1.51607	108.59	65.7861	114.012	0.00049427	51.9499	24.7982	135.592	91226.7	127.495	122.729	0.991755	867.458	1.04248	24	52	23	52.3611	40.9721	74.3333	142.667	9.32114	0.356042	0.0210748	91226.7	128.555	64.2775
14	666	2.4587	0.730263	0.395833	355.857	56.4925	101.038	0.651123	46.3949	18.8697	42.19	18.0278	33.0199	24.5687	7.1596	112.221	3.43157	1.78333	114.41	70.6637	118.039	0.00034687	47.0083	18.317	120.764	67291	109.894	107.128	0.959801	584.986	1.06096	19	48	18	47.0677	35.6993	77.6667	140.333	14.2708	0.35137	0.057057	67291	114.497	57.2484
Obj.#	Area	Aspect	Area/Box	Box X/Y	Center-X	Center-Y	Den./Inten. (	Angle	Axis (major)	Axis (minor)	Diameter (max	Diameter (min	Diameter (mea	Radius (max)	Radius (min)	Perimeter	Radius Ratio	Roundness	Den./Inten. (	Den./Inten. (	Den./Inten. (	Per Area (Obj	Size (length)	Size (width)	Perimeter2	IOD	Perimeter (co	Perimeter (el	Perimeter (ra	Area (polygon	Fractal Dimen	Box Width	Box Height	Feret (min)	Feret (max)	Feret (mean)	Den./Inten. (	Den./Inten. (	Den./Inten. (	Margination	Heterogeneity	Den./Inten. (	Perimeter3	Perimeter Len
1	1163	3.61471	0.785811	0.27027	41.0009	68.0284	85.3308	1.9583	74.1425	20.5113	69.2315	17	40.4727	38.8606	7.99919	167.888	4.85806	2.14744	108.849	47.3869	99.7567	0.00060572	73.0257	20.1166	178.318	99239.7	163.606	160.865	0.967717	1059.18	1.04076	20	74	19	73	52.5979	61.6667	121	8.40972	0.364179	0.0128977	99239.7	169.064	84.5318
2	1434	3.11955	0.744935	0.324675	121.635	65.8382	87.6636	1.81145	76.5256	24.531	73.5527	23.0868	43.0953	40.7062	9.63664	175.981	4.22411	1.88006	111.275	49.3361	102.379	0.00074687	75.962	25.0628	188.216	125710	173.31	169.424	0.971202	1347.86	1.04957	25	77	24	76.1241	55.6386	70	123.667	7.9265	0.349789	0.0153417	125710	178.449	89.2244
3	1310	3.50904	0.815691	0.30137	186.931	64.0519	83.4374	1.95129	77.3434	22.0412	71.5891	18.1108	40.2316	38.7679	8.93068	167.273	4.34098	1.96939	108.091	45.0847	97.1366	0.00068229	72.3669	21.7249	182.802	109303	166.306	168.441	0.959557	1213.76	1.0677	22	73	21	72.9576	53.7358	64.3333	118.667	5.43149	0.35314	0.00534351	109303	173.316	86.6579
4	888	2.85176	0.660714	0.328125	229.42	62.2736	91.7887	1.82519	58.1001	20.3734	55.109	20.1246	38.4638	33.1518	7.58489	141.881	4.37077	2.11502	115.43	52.1036	107.832	0.0004625	62.968	20.9454	152.662	81508.3	138.735	130.494	0.958518	788.222	1.04071	21	64	20	63	45.134	71.3333	125	9.78861	0.343544	0.018018	81508.3	144.739	72.3697
5	1232	3.07207	0.723005	0.338028	247.999	64.388	93.8285	2.07546	70.8907	23.0759	68.0661	21	40.9214	35.8359	9.00755	164.5	3.97842	2.01904	119.649	54.6161	107.221	0.00064166	69.8817	24.0714	179.044	115597	162.091	157.317	0.954861	1135.75	1.0626	24	71	23	70.5451	51.9977	67	146.333	12.0875	0.348697	0.0454545	115597	169.754	84.8768
6	1160	2.55924	0.697115	0.40625	308.53	63.875	78.0313	174.686	62.8868	24.5725	61	22.1359	40.5968	34.9325	9.531	153.126	3.66514	1.65249	98.5198	42.8534	92.7207	0.00060416	62.8219	27.2077	157.49	90516.3	150.415	144.053	1	1073.67	1.04827	26	64	25	63	48.1168	62.6667	114	7.70755	0.364917	0.0025862	90516.3	149.317	74.6585
7	924	2.21058	0.586667	0.396825	358.35	59.631	80.0473	177.914	53.0427	23.9949	52.9528	22.8035	33.6612	33.505	8.65829	144.716	3.8697	2.04125	99.9654	43.3701	96.8063	0.00048125	61.9589	25.258	155.146	73963.7	141.221	125.35	0.960066	843.514	1.05995	25	63	24	62	45.5634	59.3333	134.333	12.2912	0.373152	0.0519481	73963.7	147.096	73.5478
8	1005	6.07404	0.695502	0.2	430.851	67.6597	75.1214	2.64718	89.9295	14.8056	83.2166	12.53	38.9478	46.5	5.16049	181.335	9.01077	3.1417	90.3791	44.7035	90.2816	0.00052343	84.0951	16.5833	196.216	75497	179.551	186.406	0.965154	876.611	1.08604	17	85	16	84	57.9658	61	111.667	7.59762	0.37103	0.0129353	75497	186.033	93.0167
9	1341	3.25137	0.787897	0.310811	60.1596	68.2379	93.3527	178.7	75.325	23.1671	70.406	20.0998	42.3249	38.3479	9.16267	168.312	4.18523	1.86917	119.609	54.3535	106.095	0.00069843	73.0039	22.5387	179.732	125186	167.443	165.755	0.982624	1236.24	1.055	23	74	22	73	53.7267	64.6667	132.333	14.9093	0.359352	0.0678598	125186	170.404	85.2021
10	1071	3.90636	0.733562	0.273973	102.609	65.6844	91.2381	177.869	73.8785	18.9124	67.3647	17	36.5441	38.2474	7.39795	161.171	5.17	2.16653	117.378	51.887	104.449	0.00055781	72.0989	19.14	173.388	97716	159.135	158.835	0.968032	992.611	1.04271	20	73	19	72.0454	51.2733	67.3333	144.667	9.55594	0.358839	0.015873	97716	164.391	82.1953
11	975	2.8443	0.736961	0.333333	377.128	60.1631	74.8164	2.88226	60.4659	21.2586	57.8705	19.6469	38.453	33.4039	8.12984	141.618	4.1088	1.86333	92.401	42.0646	89.9836	0.00050781	61.8713	21.3826	150.662	72946	140.176	135.869	0.98133	871.403	1.05125	21	63	20	62	45.2309	58.6667	99.6667	6.02583	0.356208	0	72946	142.843	71.4216
12	762	4.41439	0.711485	0.269841	290.983	65.3438	85.3889	2.05262	67.183	15.2191	61.9839	11.0454	35.2341	33.8824	4.78738	143.097	7.07743	2.46248	110.866	46.8963	98.4042	0.00039687	62.3542	16.1688	151.006	65066.3	140.769	142.642	0.98324	662.389	1.08899	17	63	16	62.9547	45.3981	64.3333	107.667	6.95515	0.36905	0	65066.3	143.169	71.5843
13	782	5.74526	0.596037	0.195122	417.951	66.7404	81.9838	176.494	78.8653	13.727	75.4255	13.6015	35.1212	46.5343	5.05525	173.274	9.20513	3.97465	86.165	55.6611	104.125	0.00040729	81.0319	16.1339	190.802	64111.3	169.877	164.033	0.939065	655.194	1.07068	16	82	15	81	54.9009	58.6667	167.333	21.4082	0.410162	0.132992	64111.3	180.9	90.4502
14	1112	2.74839	0.721609	0.343284	167.038	63.7779	79.0045	176.035	63.4502	23.0863	62.1691	21.2132	40.1026	36.3445	8.96499	151.777	4.05404	1.81113	101.927	42.1996	92.8867	0.00057916	65.9803	23.6068	160.904	87853	150.01	143.428	0.983325	1022.56	1.04095	23	67	22	66	48.1978	63	114	7.01791	0.36517	0.0044964	87853	152.554	76.2769
Obj.#	Area	Aspect	Area/Box	Box X/Y	Center-X	Center-Y	Den./Inten. (	Angle	Axis (major)	Axis (minor)	Diameter (max	Diameter (min	Diameter (mea	Radius (max)	Radius (min)	Perimeter	Radius Ratio	Roundness	Den./Inten. (	Den./Inten. (	Den./Inten. (	Per Area (Obj	Size (length)	Size (width)	Perimeter2	IOD	Perimeter (co	Perimeter (el	Perimeter (ra	Area (polygon	Fractal Dimen	Box Width	Box Height	Feret (min)	Feret (max)	Feret (mean)	Den./Inten. (	Den./Inten. (	Den./Inten. (	Margination	Heterogeneity	Den./Inten. (	Perimeter3	Perimeter Len
1	846	2.38168	0.754011	0.431373	42.6312	55.7199	98.3558	179.338	51.3573	21.5635	49.2544	23.0217	37.9034	26.4967	8.37348	123.601	3.16435	1.53719	113.401	69.3416	112.325	0.00044062	50.0198	21.2757	128.764	83209	121.818	119.375	0.997846	771.542	1.04671	22	51	21	50.7951	39.2578	75	157.667	11.9013	0.366181	0.0437352	83209	122.081	61.0406
2	978	3.58729	0.735338	0.271429	102.548	61.1401	103.875	176.701	67.8797	18.9223	67.2681	18.6815	38.7529	38.5863	7.45326	156.332	5.17711	2.34479	124.002	73.5562	114.065	0.00050937	69.0583	19.4663	169.146	101589	152.627	147.416	0.951728	872.819	1.07219	19	70	18	69	49.3032	83	176.333	14.0058	0.376196	0.0470348	101589	160.368	80.1842
3	804	2.92247	0.67	0.333333	158.672	58.5547	97.7641	178.219	55.571	19.0151	53.1507	18.868	34.7864	31.3148	7.34187	130.799	4.26524	1.86137	113.648	69.5236	110.121	0.00041874	59.0647	18.6749	138.56	78602.3	129.883	124.304	0.988674	737.833	1.04352	20	60	19	59.01	42.0103	72.3333	164	16.2659	0.383369	0.103234	78602.3	131.371	65.6856
4	871	2.20066	0.776292	0.431373	236.836	55.496	98.1718	0.216217	50.0491	22.7428	45.8912	21.095	33.2401	26.3965	8.84972	121.815	2.98274	1.50132	112.336	68.2078	113.971	0.00045364	50.0034	21.1017	128.178	85507.7	120.287	118.4	0.98981	782.806	1.04397	22	51	21	50.1513	38.8267	73.6667	152.667	12.5423	0.353392	0.0241102	85507.7	121.526	60.7629
5	683	2.18597	0.742391	0.434783	279.236	52.1742	106.58	179.665	44.2165	20.2274	40.8044	18.4391	31.6174	24.1102	7.76624	110.76	3.10448	1.6097	127.761	76.1098	115.868	0.00035572	44.9992	19.1283	117.108	72794	107.91	104.766	0.971904	609.431	1.05233	20	46	19	45	35.2059	85	157	12.9374	0.373673	0.0600293	72794	111.03	55.5149
6	939	1.81654	0.768412	0.553191	299.292	52.4111	100.544	1.49423	47.0883	25.922	44.7772	24.1868	36.6179	25.7363	10.3	121.588	2.49867	1.44025	117.296	71.4643	112.871	0.00048906	46.193	25.6434	131.248	94410.7	119.854	117.107	0.963169	855.569	1.06661	26	47	25	46.6768	38.9533	71.3333	152.667	10.385	0.353047	0.0202343	94410.7	124.437	62.2187
7	876	3.57479	0.73183	0.301587	357.995	62.4087	100.704	178.095	64.2161	17.9636	59.3043	17	37.2399	32.5468	7.00735	138.749	4.64467	2.07582	119.426	67.3128	115.373	0.00045625	61.999	18.9207	149.834	88216.7	137.837	139.521	0.970288	773.625	1.08068	19	63	18	62	44.6246	69.6667	142.333	9.19761	0.368505	0.022831	88216.7	142.058	71.0289
8	864	3.31113	0.757895	0.316667	414.183	59.4792	102.277	179.693	61.0987	18.4525	57.0088	17.8885	37.2727	30.3416	7.19883	137.509	4.2148	1.923	116.517	72.9433	117.37	0.00044999	59.026	18.1178	145.006	88367.3	134.348	134.104	0.977217	782.153	1.06694	19	60	18	59.206	43.3756	74.6667	144.667	12.0189	0.361875	0.0381944	88367.3	137.48	68.7401
9	957	2.60268	0.828571	0.381818	61.7325	56.3845	95.5357	2.32655	56.824	21.8329	53.2353	20.0998	36.5308	28.6679	8.74096	129.925	3.27972	1.53157	104.805	69.2738	112.529	0.00049843	53.9149	20.9578	136.764	91427.7	129.793	129.744	1	873.583	1.04745	21	55	20	54.4261	41.7224	75	176	15.9959	0.375828	0.0877743	91427.7	129.666	64.8328
10	789	3.78153	0.576754	0.263889	118.103	60.9024	101.297	3.64089	64.6137	17.0866	66.1891	16	35.2072	41.3019	6.10344	156.192	6.76698	2.90772	115.949	71.2573	116.684	0.00041093	70.7297	19.4242	169.388	79923.3	153.431	139.432	0.955372	705.861	1.07141	19	72	18	71.1482	49.4422	77	142.333	12.5079	0.380725	0.0418251	79923.3	160.598	80.2992
11	953	2.57596	0.714393	0.396552	176.563	58.6495	95.7985	1.64797	56.7069	22.0139	53.1507	20.3961	33.3417	30.3093	8.57065	136.418	3.53641	1.67325	109.692	66.426	111.278	0.00049635	57.0052	22.7961	142.904	91296	134.463	129.733	0.992432	873.042	1.05386	23	58	22	57.1176	43.0713	61.3333	164.667	11.9279	0.353055	0.0587618	91296	135.489	67.7444
12	751	2.7728	0.775026	0.372549	218.732	55.4101	103.323	0.0260169	52.1198	18.7968	48.1664	16.7631	31.8285	26.1264	7.2792	121.935	3.58919	1.62878	118.586	73.9374	117.446	0.00039114	50.0009	18.0141	126.28	77595.7	119.161	117.632	0.995287	700.319	1.06002	19	51	18	50.2493	38.269	82	138.333	11.2715	0.374532	0.0266311	77595.7	119.725	59.8625
13	684	2.56363	0.808511	0.382979	453.749	54.019	103.253	1.15299	47.7771	18.6365	43.2897	17.4642	31.2641	24.1342	7.25149	111.261	3.32817	1.55125	113.504	72.2208	124.035	0.00035625	46.0511	17.6002	116.522	70625.3	110.356	109.405	0.998929	626.083	1.04948	18	47	17	46.0726	35.4338	75.6667	148.667	12.2982	0.372346	0.0584795	70625.3	110.474	55.2372
14	697	2.15927	0.721532	0.456522	470.818	54.0287	101.264	178.804	44.5182	20.6172	40.8044	18.6815	30.0204	24.3195	7.81783	111.256	3.11077	1.52344	112.181	68.5782	123.033	0.00036302	45.0528	20.434	117.006	70581	110.063	105.788	0.992141	642.833	1.05064	21	46	20	45.0774	35.2725	85.3333	144	8.71715	0.354902	0.0143472	70581	110.935	55.4673
15	690	2.85601	0.672515	0.315789	398.433	59.8232	99.3642	179.981	51.3035	17.9633	47.2652	16.7631	31.2833	28.9319	6.56906	124.377	4.40426	2.04091	115.019	69.6116	113.462	0.00035937	56	17.0107	131.248	68561.3	122.565	115.2	0.984952	603.764	1.0717	18	57	17	56	39.7436	79	139	11.4962	0.375021	0.0434783	68561.3	124.437	62.2187
16	717	3.33901	0.714855	0.288136	342.715	63.1548	101.837	0.681373	56.1733	16.8233	54.3323	16	32.4673	30.8027	6.28642	129.288	4.89988	2.07856	115.88	70.0544	119.577	0.00037343	58.0197	16.3556	135.936	73017.3	127.231	123.15	0.987206	635.917	1.04295	17	59	16	58	41.0839	80.6667	148.333	12.8045	0.380493	0.0627615	73017.3	128.88	64.4401
Obj.#	Area	Aspect	Area/Box	Box X/Y	Center-X	Center-Y	Den./Inten. (	Angle	Axis (major)	Axis (minor)	Diameter (max	Diameter (min	Diameter (mea	Radius (max)	Radius (min)	Perimeter	Radius Ratio	Roundness	Den./Inten. (	Den./Inten. (	Den./Inten. (	Per Area (Obj	Size (length)	Size (width)	Perimeter2	IOD	Perimeter (co	Perimeter (el	Perimeter (ra	Area (polygon	Fractal Dimen	Box Width	Box Height	Feret (min)	Feret (max)	Feret (mean)	Den./Inten. (	Den./Inten. (	Den./Inten. (	Margination	Heterogeneity	Den./Inten. (	Perimeter3	Perimeter Len
1	1233	3.90046	0.822	0.266667	40.9457	66.6237	102.38	179.374	79.0051	20.2553	72.2496	21.6333	44.4012	38.2343	7.95457	170.351	4.80659	2.10636	126.958	64.0178	116.165	0.00064218	74.0612	19.2831	182.318	126235	167.691	169.886	0.970119	1128.82	1.0713	20	75	19	74.2318	54.0328	77.3333	136	11.8988	0.367464	0.0243309	126235	172.856	86.4279
2	1368	3.00753	0.75	0.315789	60.4766	67.1001	92.9259	1.06707	73.588	24.4679	67.082	22.1359	42.7473	38.8362	9.47714	171.973	4.09789	1.98805	113.089	57.9832	107.705	0.0007125	74.9684	23.5547	185.732	127123	169.207	163.845	0.960896	1241.21	1.04995	24	76	23	75	54.7046	71	124	7.09839	0.349424	0.00292397	127123	176.093	88.0463
3	1254	2.58363	0.719862	0.38806	169.25	63.7225	97.2174	1.31309	65.2674	25.2619	61.2944	24.5153	40.7456	34.2093	9.75434	155.084	3.50708	1.62828	122.246	60.8158	108.591	0.00065312	65.9368	25.7038	162.904	121911	153.922	149.232	0.996584	1165.83	1.04152	26	67	25	66.0743	49.3707	78.6667	144.333	10.729	0.355289	0.0239234	121911	154.45	77.225
4	1091	4.8642	0.822775	0.217949	234.303	68.7727	94.5946	179.984	83.0091	17.0653	76.3217	14.3178	42.8337	39.3467	6.70047	174.602	5.87224	2.30044	120.858	58.1842	104.742	0.00056822	77.0011	16.0086	179.694	103203	171.428	174.751	1	1004.01	1.05342	17	78	16	77.3153	54.8508	76.3333	143.333	8.48242	0.364264	0.0164986	103203	170.365	85.1824
5	1236	4.18721	0.869198	0.227848	250.703	69.1173	99.2246	0.286732	81.9829	19.5793	76	16.1245	41.4121	39.8686	7.70397	174.116	5.17507	2.10074	124.365	62.3495	110.96	0.00064375	78.009	17.285	181.248	122642	173.177	174.964	1	1118.58	1.05396	18	79	17	78.2125	55.5599	78.6667	143.667	14.0293	0.376665	0.0687702	122642	171.84	85.9202
6	1250	3.76474	0.773036	0.272727	104.859	68.9384	99.5931	0.846159	78.4357	20.8343	72.3395	18.3848	42.8019	38.9225	8.14103	173.999	4.78102	1.99705	129.641	60.5792	108.559	0.00065104	76.0212	20.4999	180.42	124491	171.322	169.347	1	1165.93	1.05687	21	77	20	76	54.7411	76.3333	139.667	8.04011	0.360296	0.00719999	124491	171.055	85.5275
7	1294	3.88371	0.789988	0.269231	123.243	69.9235	96.5616	0.347548	80.8859	20.827	73.2462	17.1172	39.8326	39.7867	8.24302	175.041	4.82671	2.11221	120.765	59.7056	109.214	0.00067395	76.9986	20.127	185.732	124951	173.312	174.014	0.984212	1168.25	1.05662	21	78	20	77.0213	55.6259	77.3333	148.667	10.8119	0.370509	0.045595	124951	176.093	88.0463
8	1295	2.28952	0.766272	0.4	191.581	64.5452	95.2988	0.714766	62.3326	27.2252	57.5674	25.0799	41.3705	33.57	10.5905	152.309	3.16983	1.58767	117.88	59.4301	108.586	0.00067447	63.9701	25.4721	162.318	123412	150.928	146.134	0.980723	1187.07	1.04199	26	65	25	64	48.8254	79.6667	146.667	10.886	0.368017	0.027027	123412	153.895	76.9473
Obj.#	Area	Aspect	Area/Box	Box X/Y	Center-X	Center-Y	Den./Inten. (	Angle	Axis (major)	Axis (minor)	Diameter (max	Diameter (min	Diameter (mea	Radius (max)	Radius (min)	Perimeter	Radius Ratio	Roundness	Den./Inten. (	Den./Inten. (	Den./Inten. (	Per Area (Obj	Size (length)	Size (width)	Perimeter2	IOD	Perimeter (co	Perimeter (el	Perimeter (ra	Area (polygon	Fractal Dimen	Box Width	Box Height	Feret (min)	Feret (max)	Feret (mean)	Den./Inten. (	Den./Inten. (	Den./Inten. (	Margination	Heterogeneity	Den./Inten. (	Perimeter3	Perimeter Len
1	1458	2.6233	0.782609	0.391304	70.9101	64.1626	98.5167	178.917	70.3959	26.8348	65.4905	25	42.6436	35.2588	10.9114	164.392	3.23139	1.62814	124.25	61.8759	109.425	0.00075937	68.0068	25.3905	176.802	143637	162.103	160.492	0.967042	1373.38	1.04736	27	69	26	68.1626	52.1259	67.3333	159.333	16.2029	0.373018	0.130316	143637	167.627	83.8138
2	1079	2.5372	0.762006	0.40678	117.676	59.0019	99.4486	179.162	59.7394	23.5454	54.1479	22.1359	39.9765	30.4639	9.32437	141.89	3.26713	1.60511	128.367	59.7025	110.276	0.00056197	57.9353	23.2607	149.49	107305	139.477	137.075	0.98409	995.917	1.05413	24	59	23	58.3088	44.9501	74.3333	144.667	9.30977	0.35695	0.0305839	107305	141.732	70.8662
3	1051	2.04721	0.750714	0.446429	138.998	58.8449	99.3317	0.493987	53.2062	25.9896	49.0408	23	37.2371	29.5855	9.9993	135.929	2.95876	1.58419	123.93	60.6499	113.416	0.00054739	54.998	24.2664	145.732	104398	133.858	128.101	0.968792	958.986	1.05004	25	56	24	55	43.3158	80.3333	167.667	12.1162	0.367171	0.0409134	104398	138.17	69.0851
4	1160	2.07016	0.604167	0.46875	48.0043	65.056	96.5747	178.352	57.0976	27.5813	53.4509	25.9422	38.3906	33.7835	9.99585	151.309	3.37975	1.75124	122.673	57.9129	109.138	0.00060416	63.0315	29.0234	162.56	112027	149.736	137.085	0.971528	1079.42	1.05562	30	64	29	63	48.2122	64	170	16.276	0.360011	0.0982759	112027	154.125	77.0623
Obj.#	Area	Aspect	Area/Box	Box X/Y	Center-X	Center-Y	Den./Inten. (	Angle	Axis (major)	Axis (minor)	Diameter (max	Diameter (min	Diameter (mea	Radius (max)	Radius (min)	Perimeter	Radius Ratio	Roundness	Den./Inten. (	Den./Inten. (	Den./Inten. (	Per Area (Obj	Size (length)	Size (width)	Perimeter2	IOD	Perimeter (co	Perimeter (el	Perimeter (ra	Area (polygon	Fractal Dimen	Box Width	Box Height	Feret (min)	Feret (max)	Feret (mean)	Den./Inten. (	Den./Inten. (	Den./Inten. (	Margination	Heterogeneity	Den./Inten. (	Perimeter3	Perimeter Len
1	1782	2.68175	0.715663	0.361446	62.3389	70.4495	99.5161	179.831	79.5807	29.675	76.3217	29.0172	47.2143	43.0699	11.3478	193.431	3.79542	1.90023	126.76	59.4169	112.371	0.00092812	82.0026	29.1358	208.286	177338	189.812	180.69	0.952818	1661.92	1.05465	30	83	29	82	60.8396	68.6667	176	15.5076	0.357497	0.0746352	177338	199.211	99.6054
2	1380	6.19339	0.773109	0.161905	107.516	83.3949	89.9843	179.401	105.583	17.0477	96.0052	17	44.496	53.6758	6.49607	219.111	8.26281	2.91891	111.675	54.6051	103.672	0.00071875	104.026	15.9259	226.178	124178	217.587	218.605	1	1253.61	1.04374	17	105	16	104	69.7877	75	134.667	8.39834	0.368778	0.0188406	124178	214.436	107.218
3	1532	4.733	0.607936	0.228571	123.743	81.2115	88.5833	179.376	98.7639	20.8671	94	22	46.0204	53.2174	7.74571	223.174	6.87057	2.68273	108.484	53.1867	104.079	0.00079791	104.037	22.6829	231.146	135710	220.665	208.392	1	1424.58	1.05261	24	105	23	104	70.5464	73.6667	123.667	7.55223	0.36231	0.00783289	135710	219.148	109.574
4	1487	3.35863	0.828874	0.294872	190.642	69.9839	96.4239	178.437	80.3959	23.9371	74.6726	22.561	44.5135	40.7077	9.64224	175.236	4.2218	1.74657	120.075	57.4243	111.772	0.00077447	77.1623	23.165	183.248	143382	174.566	176.112	1	1375.26	1.05063	23	78	22	77.3154	56.0207	75	129.667	8.40507	0.351471	0.00605245	143382	173.736	86.8682
5	1032	4.23774	0.697297	0.27027	248.939	67.9787	95.7151	177.723	75.591	17.8376	72.0069	18.6815	39.9073	38.6074	6.93898	162.706	5.56384	2.27554	117.229	61.656	108.261	0.0005375	73.1013	19.0187	172.904	98778	160.586	161.129	0.979601	939.778	1.0773	20	74	19	73.0406	51.8614	70.6667	142	8.9684	0.362777	0.0222868	98778	163.931	81.9653
6	1082	3.68424	0.813534	0.271429	306.735	65.963	95.1229	178.403	71.9056	19.5171	67.4759	17	39.1709	36.2734	7.73483	156.96	4.68961	2.05824	115.583	62.634	107.152	0.00056354	69.0011	19.1075	168.56	102923	153.966	155.648	0.963415	987.458	1.05362	19	70	18	69	49.5902	64.6667	116.333	5.45673	0.361196	0.00092421	102923	159.813	79.9065
7	1234	4.66055	0.846365	0.222222	356.417	69.7869	92.0605	0.471755	86.2578	18.5081	79.0063	16.2788	39.8566	40.5763	7.4196	179.524	5.4688	2.35109	112.446	58.3266	105.409	0.0006427	80.0385	17.4029	190.076	113603	176.615	182.246	0.980048	1099.21	1.07653	18	81	17	80.1049	56.9894	66.3333	120	5.67384	0.356233	0.00243111	113603	180.21	90.1051
8	1355	4.1068	0.816265	0.240964	40.8435	71	104.836	179.132	85.0319	20.7051	78.2304	18.1108	41.9164	42.6053	8.15646	182.898	5.22351	2.23236	137.62	61.2517	115.637	0.00070572	81.9906	19.7252	195.146	142053	180.918	181.832	0.977839	1220.26	1.04856	20	83	19	82	58.197	68.6667	146	11.8353	0.360019	0.0398524	142053	185.018	92.5089
9	1058	4.25364	0.705333	0.266667	233.017	69.7344	92.3491	0.401589	76.7639	18.0467	71.2531	17.088	39.9222	39.1938	6.98804	164.166	5.60869	2.22765	113.745	59.8384	103.464	0.00055104	74.0052	19.1748	174.318	97705.3	162.513	163.568	0.983313	975.75	1.0486	20	75	19	74	52.1597	66.6667	156	8.89001	0.359749	0.0226843	97705.3	165.271	82.6357
10	864	3.66883	0.678712	0.283582	290.425	66.191	98.0845	0.795253	65.0045	17.7181	64.3817	18	36.3797	34.8175	6.578	148.9	5.29302	2.2826	123.053	64.125	107.075	0.00044999	66.063	18.4563	157.248	84745	145.665	140.781	0.977045	774.889	1.08129	19	67	18	66.1723	46.7925	76.6667	138.667	7.07884	0.363978	0.00810185	84745	149.087	74.5435
11	677	6.49737	0.732684	0.155844	342.727	69.3988	96.9803	0.0429558	75.9803	11.694	70.2567	15.6205	37.7952	38.837	4.29182	160.865	9.04906	3.72555	120.369	63.2083	107.363	0.0003526	76	11.0352	170.764	65655.7	157	156.897	0.969737	559.875	1.05881	12	77	11	76	50.8948	78.3333	140	10.0862	0.388279	0.0324963	65655.7	161.9	80.9498
12	1165	3.03806	0.713411	0.323944	170.391	70.5253	95.5748	1.4593	68.1801	22.4419	64.5368	23.0217	42.1753	37.5261	8.62166	159.69	4.35254	1.86113	116.719	57.697	112.308	0.00060677	70.0028	22.6805	165.49	111345	156.809	151.563	0.999413	1052.61	1.04368	23	71	22	70	50.5703	73.6667	138.667	9.78757	0.366187	0.0248927	111345	156.901	78.4507
Obj.#	Area	Aspect	Area/Box	Box X/Y	Center-X	Center-Y	Den./Inten. (	Angle	Axis (major)	Axis (minor)	Diameter (max	Diameter (min	Diameter (mea	Radius (max)	Radius (min)	Perimeter	Radius Ratio	Roundness	Den./Inten. (	Den./Inten. (	Den./Inten. (	Per Area (Obj	Size (length)	Size (width)	Perimeter2	IOD	Perimeter (co	Perimeter (el	Perimeter (ra	Area (polygon	Fractal Dimen	Box Width	Box Height	Feret (min)	Feret (max)	Feret (mean)	Den./Inten. (	Den./Inten. (	Den./Inten. (	Margination	Heterogeneity	Den./Inten. (	Perimeter3	Perimeter Len
1	1533	5.16506	0.73	0.190476	41.4984	82.7763	96.5175	0.617668	102.143	19.7758	98.0204	18	43.8675	52.9679	7.50497	218.315	7.05771	2.63589	123.626	57.2785	108.648	0.00079843	103.972	19.5271	226.662	147961	218.415	214.024	1	1394.18	1.05032	20	105	19	104	69.9126	76.3333	135	9.80506	0.367564	0.0267449	147961	214.896	107.448
2	1162	4.9023	0.755036	0.234568	102.015	70.7246	99.0717	0.874702	86.4389	17.6323	78.4092	14.3178	44.9892	41.3194	6.02093	180.486	6.86261	2.67133	120.06	65.5602	111.595	0.0006052	79.9907	18.3032	196.7	115121	176.739	181.856	0.947696	1036.07	1.04664	19	81	18	80.1049	57.0342	68.3333	137.667	9.09313	0.369321	0.0129088	115121	186.493	93.2467
3	1060	4.51368	0.697368	0.2375	117.733	70.1896	102.144	178.405	79.5902	17.6331	75.0067	19.4165	41.9339	40.4674	6.73569	171.966	6.0079	2.50174	125.124	67.4623	113.847	0.00055208	78.9137	18.7447	182.802	108273	170.371	168.638	0.983011	955.486	1.04335	19	80	18	79.1097	54.7445	73.6667	130	8.51822	0.365858	0.00471698	108273	173.316	86.6579
4	1023	4.54493	0.824335	0.232877	171.84	66.9453	100.932	179.102	77.7729	17.112	69.4622	21.2603	43.7159	37.2609	6.83991	161.64	5.44757	2.46861	123.699	65.9433	113.153	0.00053281	71.9912	16.2802	176.56	103253	159.223	164.684	0.951167	903.306	1.08252	17	73	16	72	51.391	73.3333	153.667	9.13608	0.366647	0.030303	103253	167.397	83.6987
5	915	4.07344	0.736715	0.26087	225.638	66.7956	97.2634	177.346	69.9778	17.1791	65.3758	15.1327	37.033	37.2251	6.64139	151.422	5.60502	2.18762	123.054	61.6175	107.119	0.00047656	68.0197	18.0929	158.42	88996	149.844	149.768	0.997644	820.625	1.05912	18	69	17	68	48.0886	69.6667	118	6.06295	0.360159	0.00218579	88996	150.198	75.0988
6	899	3.90891	0.744822	0.239437	264.467	66.2314	95.7779	1.63556	68.1494	17.4344	64.195	15.2971	36.8455	36.8156	6.5369	153.892	5.63197	2.26624	116.279	62.5695	108.485	0.00046822	70	16.8783	159.35	86104.3	151.505	146.507	1	801.472	1.03346	17	71	16	70	48.6699	78	133	8.31004	0.368072	0.0189099	86104.3	151.078	75.5392
7	957	4.11659	0.738426	0.25	279.636	66.8725	95.3285	179.157	71.951	17.4783	68.0074	17.1172	40.51	37.465	6.63758	157.788	5.64437	2.2255	116.259	61.2644	108.462	0.00049843	71.0659	17.5427	163.592	91229.3	155.386	153.822	1	860.181	1.06661	18	72	17	71.1482	49.9119	76	138.667	7.09986	0.35445	0.014629	91229.3	155.101	77.5503
8	870	3.79328	0.763828	0.253731	318.407	63.2586	99.2015	0.557153	65.7158	17.3243	60.2993	15.8114	39.2589	33.9058	6.59818	145.126	5.13866	2.29684	119.953	65.4943	112.157	0.00045312	65.9969	16.2812	156.318	86305.3	143.403	141.759	0.96759	761.014	1.05431	17	67	16	66	46.4293	79.6667	117.667	4.72265	0.359448	0	86305.3	148.206	74.1031
9	919	3.2989	0.792925	0.311475	386.552	60.6583	102.075	178.724	62.7415	19.0189	58.0086	18.868	37.5909	30.9944	7.45614	137.853	4.15689	1.95191	121.922	70.2797	114.025	0.00047864	59.9183	18.7971	149.49	93807.3	136.713	137.781	0.964586	818.972	1.05726	19	61	18	60.3972	44.4286	70.6667	143.667	9.95297	0.358018	0.0304679	93807.3	141.732	70.8662
10	960	3.7943	0.784314	0.264706	209.965	66.9385	99.5587	1.88332	68.9172	18.1634	65.2763	16.7631	37.8114	36.6207	7.03568	151.269	5.205	2.12539	125.922	62.3083	110.446	0.0005	67.161	17.9767	160.662	95576.3	149.124	148.66	0.978991	868.736	1.06835	18	68	17	67.2655	48.0673	78.6667	140	6.5523	0.363509	0.0135417	95576.3	152.324	76.1619
11	891	4.00316	0.770761	0.25	333.492	64.1515	100.14	0.64503	68.355	17.0753	64.1249	14.3178	37.0106	34.2911	6.49335	148.141	5.28096	2.29385	119.242	67.624	113.552	0.00046406	67.007	16.348	159.732	89224.3	147.424	146.566	0.973459	795.653	1.05328	17	68	16	67.1675	47.3216	67.3333	136.667	6.9303	0.362705	0.00897867	89224.3	151.443	75.7216
12	883	4.46082	0.788393	0.228571	156.792	67.3284	100.23	0.941549	71.5752	16.0453	66.3702	14.0357	38.0092	35.8698	6.21705	151.544	5.76958	2.5666	122.877	65.863	111.95	0.00045989	68.9907	15.606	166.318	88503	150.035	151.819	0.951473	770.944	1.07279	16	70	15	69	48.5286	76	127.667	7.68483	0.368143	0.002265	88503	157.687	78.8434
13	737	3.50077	0.794181	0.275862	370.653	61.5346	101.584	179.846	57.996	16.5666	53.0377	14.0357	33.4308	29.232	6.36439	126.999	4.59306	1.99381	123.064	69.0665	112.623	0.00038385	56.9971	15.0806	133.936	74867.7	126.011	126.344	0.992339	643.583	1.03927	16	58	15	57	40.7404	81.6667	121.667	5.73845	0.36459	0	74867.7	126.984	63.4921
14	1495	4.50559	0.666221	0.215686	58.7846	84.5719	94.031	0.800991	95.1549	21.1193	91	22.8254	45.5574	51.1675	7.79638	215.945	6.56299	2.62968	121.861	55.3003	104.932	0.00077864	100.99	21.6689	225.732	140576	214.8	201.65	1	1386.04	1.05479	22	102	21	101	68.6435	76.6667	132.333	7.907	0.359692	0.00735785	140576	214.015	107.008
Healthy-4	Area	Aspect	Area/Box	Box X/Y	Center-X	Center-Y	Den./Inten. (	Angle	Axis (major)	Axis (minor)	Diameter (max	Diameter (min	Diameter (mea	Radius (max)	Radius (min)	Perimeter	Radius Ratio	Roundness	Den./Inten. (	Den./Inten. (	Den./Inten. (	Per Area (Obj	Size (length)	Size (width)	Perimeter2	IOD	Perimeter (co	Perimeter (el	Perimeter (ra	Area (polygon	Fractal Dimen	Box Width	Box Height	Feret (min)	Feret (max)	Feret (mean)	Den./Inten. (	Den./Inten. (	Den./Inten. (	Margination	Heterogeneity	Den./Inten. (	Perimeter3	Perimeter Len
1	1997	2.67302	0.725654	0.372093	48.8222	72.9164	56.3257	179.941	83.8085	31.3535	80	30.4138	48.4232	44.1067	12.1781	201.158	3.62182	1.72504	56.7767	26.5704	85.6299	0.00137944	84.9989	31.0459	212.802	112482	197.193	190.404	0.977377	1877.81	1.04866	32	86	31	85.0808	63.277	37.6667	106.667	11.3423	0.375367	0.0475713	112482	201.758	100.879
2	2109	2.26323	0.697421	0.428571	76.551	72.2357	58.7721	178.684	79.4722	35.1145	74.5252	33.541	49.7668	44.0611	13.553	200.936	3.25101	1.60353	61.6069	26.9758	87.7335	0.00145681	83.0011	35.8638	211.286	123950	198.026	186.8	0.988539	1991.44	1.04862	36	84	35	83	63.364	39.3333	125.667	12.942	0.365389	0.0602181	123950	200.322	100.161
3	1805	2.20012	0.75968	0.458333	163.934	66.5862	55.0711	179.626	72.0695	32.7571	68.3593	30	46.7709	38.8049	12.9401	179.011	2.9988	1.5118	55.7634	25.6543	83.7956	0.00124682	71.0442	32.2736	189.388	99403.3	176.554	170.503	0.983261	1697.12	1.04351	33	72	32	71.5813	56.7422	40	109.667	11.2658	0.379811	0.0387812	99403.3	179.56	89.7798
4	1346	3.08915	0.768265	0.328767	236.401	66.2496	53.0669	178.941	73.6568	23.8437	68.3593	22.1359	45.0598	37.4489	9.4045	168.148	3.98202	1.87912	54.8551	24.9651	79.3804	0.00092976	71.9877	23.458	179.49	71428	165.22	163.316	0.970888	1226.38	1.05347	24	73	23	72	53.4999	36.3333	79	8.90692	0.378824	0.00074294	71428	170.174	85.0871
5	1277	2.83039	0.771135	0.319444	281.694	67.1637	52.8601	0.811571	69.0761	24.4051	66.2873	22	40.4089	38.3111	9.30762	163.636	4.1161	1.70588	51.563	24.52	82.4973	0.0008821	71.0779	22.5927	168.42	67502.3	163.289	155.346	1	1189.42	1.05019	23	72	22	71.2462	52.1192	39.3333	83.3333	7.64838	0.377493	0.00626468	67502.3	159.678	79.8391
6	1317	3.23589	0.784395	0.315068	301.989	67.0076	63.2506	179.151	74.6509	23.0696	71.3442	21	40.9619	38.0836	8.98862	168.084	4.23686	1.749	70.1534	28.9605	90.6378	0.00090973	72.1255	22.6794	173.35	83301	167.162	164.384	1	1228.99	1.05266	23	73	22	72.5354	53.4285	44.3333	105.667	13.0074	0.386848	0.0607441	83301	164.351	82.1756
7	999	2.19591	0.717672	0.413793	347.685	58.4855	49.5472	0.452193	53.8418	24.5191	50.2494	22.3607	35.9871	29.9975	9.32795	136.324	3.21588	1.69553	50.5506	23.1041	74.987	0.00069006	57.0061	23.2203	146.42	49497.7	134.177	127.436	0.966545	904.472	1.05141	24	58	23	57	43.516	37	74.6667	6.46001	0.365188	0	49497.7	138.821	69.4105
8	983	2.55675	0.744697	0.366667	367.608	59.1516	53.9217	1.55905	57.5504	22.5092	52.9528	22.8254	37.8812	30.8028	8.60967	138.594	3.5777	1.79044	52.4212	25.7945	83.5493	0.00067901	59.0054	21.9445	148.802	53005	135.97	131.854	0.963768	884.653	1.05282	22	60	21	59	43.8891	41.3333	105.333	9.65872	0.378574	0.0295015	53005	141.082	70.5409
9	1867	2.1932	0.77501	0.452055	135.846	66.8345	53.3599	179.891	73.1978	33.3749	70.3491	31.0161	47.0182	38.1726	13.1553	182.306	2.90169	1.45339	53.7916	25.5576	80.7306	0.00128964	72.0037	32.0644	190.076	99623	179.548	173.299	0.996323	1778.14	1.04736	33	73	32	72.9576	57.4367	36	110.333	10.5856	0.379485	0.0299946	99623	180.21	90.1051
10	1415	3.15389	0.786111	0.32	215.428	67.4862	55.5625	179.074	76.2244	24.1684	70.2567	20.3961	41.1875	38.2704	9.58477	173.746	3.99284	1.94508	58.4346	26.1322	82.1209	0.00097742	73.9742	23.5466	187.63	78621	170.775	168.481	0.959984	1294.71	1.05473	24	75	23	74	55.0288	40	89.3333	9.91157	0.38255	0.0134276	78621	177.893	88.9467
Obj.#	Area	Aspect	Area/Box	Box X/Y	Center-X	Center-Y	Den./Inten. (	Angle	Axis (major)	Axis (minor)	Diameter (max	Diameter (min	Diameter (mea	Radius (max)	Radius (min)	Perimeter	Radius Ratio	Roundness	Den./Inten. (	Den./Inten. (	Den./Inten. (	Per Area (Obj	Size (length)	Size (width)	Perimeter2	IOD	Perimeter (co	Perimeter (el	Perimeter (ra	Area (polygon	Fractal Dimen	Box Width	Box Height	Feret (min)	Feret (max)	Feret (mean)	Den./Inten. (	Den./Inten. (	Den./Inten. (	Margination	Heterogeneity	Den./Inten. (	Perimeter3	Perimeter Len
1	1907	2.32665	0.764022	0.410256	48.0315	67.8495	53.7488	178.101	76.1797	32.7422	71.3442	28.1603	48.2423	40.1646	12.9694	188.701	3.09687	1.66463	57.0283	24.9192	79.2989	0.00131728	76.8251	32.0435	203.528	102499	183.949	177.966	0.953263	1780.08	1.05295	32	78	31	77.0213	59.4261	36.3333	92.3333	9.33027	0.367295	0.0214997	102499	192.967	96.4836
2	2326	1.87967	0.774559	0.506494	78.9101	67.6496	52.7211	0.485921	75.6568	40.25	71.1688	37.6563	52.0528	41.5197	15.914	197.973	2.609	1.49771	51.9506	24.8568	81.356	0.0016067	76.0736	38.3887	214.254	122629	193.935	186.339	0.954699	2192.53	1.05742	39	77	38	76.5162	62.652	36	85	7.3134	0.35351	0.00730868	122629	203.138	101.569
3	1241	2.96577	0.680373	0.315789	134.187	67.8759	58.931	0.68957	70.11	23.6398	65.7647	22.561	43.2531	38.4838	8.81392	166.851	4.36625	2.05758	62.3465	27.7019	86.7446	0.00085723	74.9946	23.4918	179.528	73133.3	164.615	156.451	0.967106	1120.53	1.04249	24	76	23	75	53.1419	45	96.3333	8.09707	0.355509	0.004029	73133.3	170.214	85.1069
4	1283	2.02958	0.713571	0.467742	207.876	62	57.7503	0.306287	58.6835	28.9141	57.5674	26.4764	40.3527	33.8783	11.1239	150.835	3.04554	1.59991	59.5565	27.9688	85.7256	0.00088624	61.0472	28.1867	162.56	74093.7	148.713	141.6	0.964891	1181.51	1.04864	29	62	28	61.5884	48.3401	38.3333	119.667	16.7701	0.391469	0.113016	74093.7	154.125	77.0623
5	1440	2.02956	0.725806	0.484375	302.953	61.4278	60.003	0.0248695	61.8609	30.4799	57.7062	28.1603	42.7311	32.5586	11.9611	156.864	2.72204	1.43429	58.3187	28.1632	93.5271	0.00099469	63.0013	30.0143	164.56	86404.3	154.28	149.267	0.98884	1350.57	1.04476	31	64	30	63	49.4354	42.6667	119	15.3394	0.38867	0.0888889	86404.3	156.021	78.0104
6	1245	2.26435	0.784994	0.42623	231.555	61.6635	45.9829	179.135	60.6237	26.7731	56.921	25	39.8421	32.4292	10.5604	148.653	3.07084	1.62999	43.3791	21.7165	72.853	0.00085999	60.0686	25.4651	160.904	57248.7	146.165	142.481	0.958121	1136.19	1.04031	26	61	25	60.2012	47.4709	35.6667	82	7.7724	0.374116	0.0240964	57248.7	152.554	76.2769
7	1121	2.56443	0.75336	0.387097	353.649	61.3684	56.4752	178.597	61.3587	23.9268	56.3205	21.9545	40.2797	31.7754	9.35784	145.901	3.39559	1.69136	61.7707	27.3426	80.3122	0.00077434	60.9817	23.5071	155.248	63308.7	144.248	140.497	0.980007	1019.33	1.05325	24	62	23	61	46.4844	38.6667	104.667	11.925	0.381579	0.0383586	63308.7	147.191	73.5954
8	1251	2.25264	0.776055	0.419355	375.492	61.1191	54.0376	0.621562	60.7699	26.9772	57.0088	24.3311	40.3339	32.0273	10.4931	149.925	3.05224	1.5639	56.1623	24.6195	81.3309	0.00086414	61.0181	25.3674	159.248	67601	147.592	142.992	0.977542	1159.94	1.04233	26	62	25	61.0983	47.5493	38.6667	92	9.90173	0.374225	0.0255795	67601	150.983	75.4915
9	1310	2.25913	0.649802	0.388889	155.342	68.7573	55.1669	0.980146	63.22	27.9843	59.2284	25.0799	40.366	37.2228	10.3448	164.882	3.5982	1.80422	54.0382	26.4557	85.0069	0.00090489	71.0067	27.5605	173.63	72268.7	163.158	148.66	0.991118	1195.28	1.04748	28	72	27	71	52.4471	39.3333	110	10.3978	0.382979	0.0274809	72268.7	164.621	82.3103
10	1063	2.38618	0.733103	0.431034	279.643	61.159	61.5604	1.20004	57.8458	24.242	56.0089	22.0907	37.6998	30.3208	9.35789	141.84	3.24013	1.70345	68.0809	29.461	87.1392	0.00073427	57.0713	24.4974	152.662	65438.7	139.298	134.403	0.962409	978.667	1.06006	25	58	24	57.6606	45.0488	43.6667	135	12.2563	0.369579	0.0395108	65438.7	144.739	72.3697
Obj.#	Area	Aspect	Area/Box	Box X/Y	Center-X	Center-Y	Den./Inten. (	Angle	Axis (major)	Axis (minor)	Diameter (max	Diameter (min	Diameter (mea	Radius (max)	Radius (min)	Perimeter	Radius Ratio	Roundness	Den./Inten. (	Den./Inten. (	Den./Inten. (	Per Area (Obj	Size (length)	Size (width)	Perimeter2	IOD	Perimeter (co	Perimeter (el	Perimeter (ra	Area (polygon	Fractal Dimen	Box Width	Box Height	Feret (min)	Feret (max)	Feret (mean)	Den./Inten. (	Den./Inten. (	Den./Inten. (	Margination	Heterogeneity	Den./Inten. (	Perimeter3	Perimeter Len
1	1793	2.66075	0.73786	0.37037	47.4194	70.6698	56.2779	0.657843	79.1294	29.7395	73.5459	27.2029	46.7869	42.2865	11.5853	189.435	3.65001	1.6635	57.2192	27.1545	84.4601	0.00123853	80.0292	29.377	198.802	100906	187.496	179.926	0.994756	1699.5	1.05062	30	81	29	80	59.9682	39	95.3333	8.54394	0.359171	0.0262131	100906	188.485	94.2424
2	1716	2.81252	0.784636	0.333333	72.0507	70.9988	55.2156	179.591	79.4449	28.2469	74.3303	26.4764	46.4473	41.7818	11.0507	186.356	3.78092	1.76958	53.7966	26.391	85.4592	0.00118534	80.0194	26.3346	198.942	94750	183.607	178.859	0.973427	1599.9	1.04679	27	81	26	80	59.1145	39.6667	96	5.2469	0.342085	0.00291375	94750	188.62	94.3098
3	1653	2.06072	0.770989	0.477612	151.754	62.193	48.7471	0.88673	66.7539	32.3936	63.3482	30.0832	44.2792	36.1327	12.7552	167.355	2.83277	1.41768	47.2492	23.5221	75.4701	0.00114182	66.1159	31.5689	175.388	80579	165.662	160.452	0.996245	1552.12	1.03571	32	67	31	66.4663	53.1142	36.6667	80.3333	7.74271	0.373934	0.0030248	80579	166.287	83.1434
4	1451	2.00579	0.698604	0.462687	207.051	63.7622	58.9545	1.60356	62.0006	30.9109	61.2944	28.6356	41.9712	34.381	11.9514	159.288	2.87674	1.51325	62.4466	27.8932	86.5238	0.00100229	65.8062	30.9117	168.56	85543	157.583	150.059	0.986046	1343.08	1.04159	31	67	30	66.4663	50.8808	43.3333	92	7.22649	0.352875	0.0124052	85543	159.813	79.9065
5	1339	2.7613	0.765143	0.357143	285.154	65.109	51.1524	0.920464	69.4889	25.1653	65.307	23.1948	41.1896	36.4636	9.84676	163.578	3.7031	1.78196	53.2681	23.8865	76.3025	0.00092492	69.0232	24.3343	175.732	68493	161.207	156.948	0.967559	1239.67	1.04411	25	70	24	69	51.898	37	104.667	10.3086	0.384546	0.0328603	68493	166.612	83.306
6	1519	2.49754	0.743151	0.383562	307.96	65.7867	58.9324	0.825866	70.6121	28.2726	66	27	44.5577	37.4273	10.9619	168.717	3.41431	1.66274	59.372	26.7255	90.6998	0.00104926	71.9493	27.6026	180.216	89518.3	167.773	162.53	0.981909	1397.24	1.04984	28	73	27	72.0453	53.9353	40.6667	116.333	12.7688	0.386084	0.044108	89518.3	170.864	85.4322
7	1381	2.6791	0.789143	0.357143	356.807	64.8219	52.657	1.4241	69.4969	25.9404	65.2763	24.5153	41.9823	35.6656	10.1942	164.426	3.49862	1.65877	55.9225	24.7545	77.294	0.00095394	68.9041	24.937	172.662	72719.3	161.833	157.823	0.98859	1285.6	1.04474	25	70	24	69.2559	51.8784	37	104.333	9.68822	0.375538	0.0267922	72719.3	163.701	81.8503
8	1333	2.33185	0.771412	0.421875	428.308	61.4171	47.7559	179.443	63.7367	27.3331	59.3043	24	41.4857	33.1868	10.7005	153.702	3.10141	1.5443	47.9752	24.9137	70.3788	0.00092078	63.0165	26.2419	162.904	63658.7	151.813	148.825	0.982928	1229.24	1.04615	27	64	26	63.2847	49.0314	34	79	8.1032	0.371904	0.00825206	63658.7	154.45	77.225
9	1365	2.23509	0.815412	0.435484	452.196	61.0777	53.4242	179.297	63.0281	28.1993	59.2284	25.1794	40.8677	33.033	11.1966	153.273	2.95027	1.51756	51.9297	27.8315	80.5114	0.00094288	61.1304	26.4645	163.248	72924	152.053	148.57	0.982414	1256.17	1.03882	27	62	26	61.9739	49.0455	37.3333	102.667	10.8642	0.378915	0.0432234	72924	154.775	77.3876
10	1233	2.67944	0.778409	0.363636	499.412	62.1233	54.8589	0.0416581	65.7077	24.5229	61.0082	21.3776	39.045	34.2463	9.58877	153.348	3.5715	1.57589	56.768	25.6894	82.1192	0.0008517	64.9963	23.0196	159.592	67641	152.808	149.215	1	1156.08	1.04789	24	66	23	65.5691	49.0349	39.6667	98	10.1242	0.382915	0.028386	67641	151.308	75.6542
11	1513	2.2286	0.695312	0.470588	125.204	63.5307	54.2018	174.918	67.0858	30.1022	61.3922	24.6982	42.9225	36.4317	11.2503	171.503	3.23829	1.62513	57.3245	26.3437	78.9372	0.00104512	67.1795	32.3839	179.388	82007.3	166.448	158.24	0.978649	1416.46	1.06854	32	68	31	67.1675	53.5111	38.6667	91.3333	10.4318	0.37792	0.02115	82007.3	170.079	85.0395
12	1421	2.4772	0.828089	0.393939	521.866	62.6031	61.0493	0.871724	67.622	27.2978	62.3939	25.0799	42.8802	34.1705	10.8728	159.575	3.14273	1.46748	61.5813	26.9768	94.5897	0.00098157	64.9925	25.56	165.35	86751	158.597	155.905	1	1332.68	1.04682	26	66	25	65.4711	50.8141	46	109	10.1986	0.365679	0.0387051	86751	156.767	78.3833
13	1377	2.64103	0.767559	0.376812	379.253	65.7952	55.9467	0.367731	68.8535	26.0707	63.3482	24.0416	41.6754	35.3164	10.2555	161.367	3.44366	1.62354	54.6805	26.1467	87.0131	0.00095117	67.9986	25.2434	170.318	77038.7	160.301	156.777	0.992705	1278.08	1.05065	26	69	25	68	51.4265	37.6667	103.333	12.575	0.387503	0.0559187	77038.7	161.479	80.7395
14	1529	1.88365	0.758433	0.507937	233.856	64.8738	52.2439	2.9379	61.3863	32.5889	58.5235	30.1496	43.4164	34.2442	12.8567	157.699	2.66352	1.46295	52.898	25.1759	78.6579	0.00105617	62.021	32.3943	170.56	79881	156.729	151.102	0.969206	1422.43	1.05955	32	63	31	62	50.6736	39.3333	93.6667	6.24683	0.363938	0.0058862	79881	161.709	80.8546
Obj.#	Area	Aspect	Area/Box	Box X/Y	Center-X	Center-Y	Den./Inten. (	Angle	Axis (major)	Axis (minor)	Diameter (max	Diameter (min	Diameter (mea	Radius (max)	Radius (min)	Perimeter	Radius Ratio	Roundness	Den./Inten. (	Den./Inten. (	Den./Inten. (	Per Area (Obj	Size (length)	Size (width)	Perimeter2	IOD	Perimeter (co	Perimeter (el	Perimeter (ra	Area (polygon	Fractal Dimen	Box Width	Box Height	Feret (min)	Feret (max)	Feret (mean)	Den./Inten. (	Den./Inten. (	Den./Inten. (	Margination	Heterogeneity	Den./Inten. (	Perimeter3	Perimeter Len
1	1229	3.6223	0.649577	0.255814	43.1749	71.1831	46.5487	179.169	77.5756	21.4161	75.5381	20.1246	41.8774	44.5102	7.8272	185.195	5.6866	2.45366	49.3222	20.2246	70.0993	0.00084894	85.0056	21.7378	195.49	57208.3	183.716	168.27	0.991221	1114.11	1.03932	22	86	21	85	58.7931	35.6667	74.6667	5.21141	0.371925	0.00162733	57208.3	185.343	92.6716
2	1254	3.8647	0.703704	0.271605	107.057	69.9155	46.9976	0.0381678	79.861	20.6642	78.3135	19.3132	43.8138	40.864	7.94383	177.235	5.14412	2.0838	50.0981	21.1037	69.7911	0.00086621	79.996	21.022	184.42	58935	175.819	171.904	1	1167.49	1.0652	22	81	21	80.4969	56.2381	32.3333	99.3333	11.4331	0.39759	0.0510367	58935	174.847	87.4236
3	1532	3.75152	0.77452	0.267442	62.0633	71.201	51.782	0.524102	86.6229	23.0901	82.3893	22.1359	48.0567	45.7066	9.06555	191.971	5.04179	2.09981	55.3368	21.752	78.2572	0.00105824	85.0513	22.4656	203.49	79330	189.997	187.101	0.98481	1410.58	1.06049	23	86	22	85.1788	61.078	36.6667	101.667	10.3629	0.36643	0.0489556	79330	192.928	96.4638
4	1172	4.04105	0.780813	0.240506	124.532	70.9334	53.8928	1.70331	78.7053	19.4764	74	17	42.1265	41.3159	7.53272	172.065	5.48486	2.20895	50.2969	24.6254	86.756	0.00080957	77.9061	19.2404	181.49	63162.3	170.559	168.589	0.991217	1066.64	1.05877	19	79	18	78	54.7152	37	97.3333	12.3056	0.397193	0.0537543	63162.3	172.07	86.0352
Obj.#	Area	Aspect	Area/Box	Box X/Y	Center-X	Center-Y	Den./Inten. (	Angle	Axis (major)	Axis (minor)	Diameter (max	Diameter (min	Diameter (mea	Radius (max)	Radius (min)	Perimeter	Radius Ratio	Roundness	Den./Inten. (	Den./Inten. (	Den./Inten. (	Per Area (Obj	Size (length)	Size (width)	Perimeter2	IOD	Perimeter (co	Perimeter (el	Perimeter (ra	Area (polygon	Fractal Dimen	Box Width	Box Height	Feret (min)	Feret (max)	Feret (mean)	Den./Inten. (	Den./Inten. (	Den./Inten. (	Margination	Heterogeneity	Den./Inten. (	Perimeter3	Perimeter Len
1	1302	4.32093	0.738095	0.25	60.7665	68.384	48.8853	2.49376	85.9136	19.8831	81.1542	18.0278	42.1465	45.2869	7.776	185.231	5.82393	2.32165	46.4831	22.5192	77.6536	0.00089937	83.1825	21.4604	194.904	63648.7	183.455	182.783	0.99279	1170.42	1.05735	21	84	20	83.1884	59.0511	34.3333	70.6667	7.25013	0.375644	0	63648.7	184.788	92.3939
2	998	6.11086	0.725291	0.186047	101.371	71.0952	49.0261	179.151	89.677	14.675	82.3893	10.7703	36.6752	44.2642	4.46341	181.67	9.91712	3.05542	51.1603	23.2034	72.7144	0.00068937	85.0499	15.4131	194.56	48928	180.613	185.816	0.979129	886.208	1.04619	16	86	15	85	57.9207	35	87	8.84535	0.38696	0.0290581	48928	184.463	92.2313
3	1063	5.60447	0.763649	0.183908	156.98	72.0865	43.3964	179.54	88.1747	15.7329	83.006	17	42.3068	44.3241	6.02038	185.686	7.36235	2.77637	43.1684	20.1524	66.8683	0.00073427	86.0294	15.4013	194.318	46130.3	182.815	183.693	0.992307	972.847	1.06524	16	87	15	86	58.4283	32.3333	62.6667	5.71559	0.383909	0	46130.3	184.232	92.1162
4	1124	4.56582	0.743386	0.214286	225.849	73.9573	45.8499	178.891	81.9845	17.9561	79.404	16.7631	40.5169	44.3447	6.84889	177.208	6.47473	2.59718	41.4217	22.4591	73.669	0.00077641	83.0232	17.7127	190.216	51535.3	175.635	173.531	0.973883	996.542	1.0465	18	84	17	83	56.6191	31.6667	69.6667	8.69942	0.390012	0	51535.3	180.345	90.1725
5	1102	4.85823	0.771709	0.202381	275.574	70.5463	56.7871	0.515933	83.6506	17.2183	79	15.0333	38.9986	42.8181	6.59004	178.413	6.4974	2.48386	52.7132	26.059	91.5889	0.00076121	82.9966	16.4226	184.42	62579.3	176.848	176.119	1	979.444	1.0552	17	84	16	83	56.7371	35.6667	109	16.1534	0.386918	0.106171	62579.3	174.847	87.4236
6	882	6.63911	0.707865	0.157303	312.105	75.9422	52.6841	0.953522	87.9953	13.2541	84.006	10.7703	33.8346	46.107	4.8949	184.368	9.41938	3.74972	56.7574	26.1349	75.1599	0.00060925	87.9878	13.5141	197.388	46467.3	181.605	181.502	0.9704	743.264	1.05686	14	89	13	88	58.4187	29.6667	101.667	14.8891	0.409091	0.069161	46467.3	187.144	93.572
7	1002	4.36155	0.818627	0.236111	377.815	65.3363	45.0326	179.596	75.4882	17.3077	69.4622	15.2971	40.5545	36.309	6.82366	159.627	5.32105	2.28759	42.4661	21.3283	71.3034	0.00069214	70.9912	16.2324	168.42	45122.7	157.958	160.459	0.989227	886.958	1.06104	17	72	16	71	50.8859	34.6667	72	5.54686	0.374868	0.000998	45122.7	159.678	79.8391
8	1383	3.9885	0.784014	0.25	117.38	71.1121	47.3514	0.930737	85.0252	21.3176	78.2624	18.3848	43.8719	43.6989	8.38036	185.44	5.21444	2.2213	44.7014	21.0231	76.3297	0.00095532	83.0053	20.4197	196.802	65487	183.739	182.383	0.984726	1247.25	1.04116	21	84	20	83	58.981	35.6667	68.6667	5.32268	0.371012	0	65487	186.589	93.2943
9	1090	4.94244	0.696041	0.206897	171.39	72.2789	46.5997	0.66772	84.3193	17.0602	80.0062	16	38.2471	45.1753	6.39599	183.972	7.06306	2.74675	44.1239	20.8248	74.8505	0.00075292	86.0058	17.5232	193.49	50793.7	182.378	177.28	0.994172	974.972	1.06053	18	87	17	86	58.3651	35	88	6.95044	0.377778	0.0174312	50793.7	183.447	91.7235
10	861	6.20612	0.817664	0.160494	261.901	70.2985	48.362	179.712	83.3791	13.435	75.0067	12.53	37.9391	41.0196	5.10745	171.772	8.03133	2.85492	49.3182	24.0767	71.6911	0.00059474	80.009	12.1708	175.452	41639.7	169.727	172.612	1	771.264	1.05797	13	81	12	80	54.2617	36	94.3333	8.59497	0.377684	0.0162602	41639.7	166.343	83.1713
11	1043	5.14225	0.666028	0.206897	325.116	75.8408	49.7472	179.527	84.2722	16.3882	82.3893	14.1421	38.2683	45.256	6.11807	182.667	7.39711	2.92324	46.303	22.8274	80.1112	0.00072046	86.0053	17.4122	192.904	51886.3	180.644	176.637	0.987709	910.569	1.04641	18	87	17	86	58.2192	31.3333	90	13.2886	0.405124	0.0517737	51886.3	182.892	91.4459
12	800	4.34552	0.772947	0.217391	363.184	65.5863	43.5908	0.317598	67.5717	15.5498	62.2896	13.3417	35.17	35.0719	5.83095	149.375	6.01478	2.47057	44.7238	21.2987	64.75	0.0005526	68.01	14.2714	158.42	34872.7	146.668	143.682	0.976497	726.639	1.06789	15	69	14	68	46.9898	33.6667	75	6.57272	0.392012	0.00499999	34872.7	150.198	75.0988
13	1190	3.71588	0.659645	0.268293	43.1563	68.6445	47.4602	175.844	77.4458	20.8419	74.3303	18.9737	39.3236	45.0437	7.85175	179.704	5.73677	2.42811	48.4689	21.7261	72.1857	0.000822	80.787	23.2641	191.872	56477.7	176.647	167.468	0.971038	1084.58	1.03759	22	82	21	81	56.7598	35.3333	69	5.91705	0.367506	0	56477.7	181.916	90.9579
14	975	4.44059	0.744843	0.220779	210.589	74.4144	41.3938	1.0203	75.4265	16.9857	70.2567	17	39.306	39.9324	6.42466	165.992	6.21549	2.54819	40.9949	20.4769	62.7097	0.00067349	76.0058	16.7097	176.318	40359	163.253	160.056	0.976581	872.694	1.05987	17	77	16	76	52.4347	29.6667	88.3333	8.83593	0.392978	0.0287179	40359	167.167	83.5837
Obj.#	Area	Aspect	Area/Box	Box X/Y	Center-X	Center-Y	Den./Inten. (	Angle	Axis (major)	Axis (minor)	Diameter (max	Diameter (min	Diameter (mea	Radius (max)	Radius (min)	Perimeter	Radius Ratio	Roundness	Den./Inten. (	Den./Inten. (	Den./Inten. (	Per Area (Obj	Size (length)	Size (width)	Perimeter2	IOD	Perimeter (co	Perimeter (el	Perimeter (ra	Area (polygon	Fractal Dimen	Box Width	Box Height	Feret (min)	Feret (max)	Feret (mean)	Den./Inten. (	Den./Inten. (	Den./Inten. (	Margination	Heterogeneity	Den./Inten. (	Perimeter3	Perimeter Len
1	2669	2.00209	0.697413	0.483146	86.302	74.6954	47.8958	177.291	84.0332	41.9728	79.6241	38.2099	55.2542	47.5755	16.3048	220.958	2.91788	1.56698	49.2814	21.7707	72.6354	0.00184363	87.9489	42.1831	236.598	127834	215.491	203.482	0.960637	2555.43	1.03952	43	89	42	88	69.3293	30.6667	74.6667	7.72087	0.357417	0.00037467	127834	224.321	112.16
2	2649	3.16785	0.806147	0.292453	178.068	81.7293	55.2673	0.661388	104.697	33.05	97.5141	30	56.0541	54.6205	13.0708	239.422	4.17883	1.82789	57.9936	24.5534	83.2548	0.00182982	105.028	30.679	252.598	146403	237.045	231.264	0.989794	2496.97	1.0468	31	106	30	105	75.8571	37.3333	103.667	10.9066	0.373672	0.0449226	146403	239.489	119.745
3	1975	2.92613	0.638332	0.373626	234.471	76.6334	46.895	0.0827348	87.7648	29.9935	85.3756	29.1204	47.3773	47.8073	11.5349	208.672	4.14456	1.97422	47.3139	21.4263	71.9448	0.00136425	90.0071	33.0678	227.184	92617.7	205.301	196.277	0.953136	1870.11	1.05361	34	91	33	90.0567	66.2076	31.6667	89	8.42439	0.377295	0.0131646	92617.7	215.395	107.698
4	2468	2.98309	0.820479	0.340426	343.647	78.1013	53.2256	178.851	97.5108	32.6878	92.6553	28.4429	52.7648	49.7361	13.6475	219.854	3.64435	1.62579	53.5036	24.4481	81.7249	0.00170479	93.3222	31.9965	229.872	131361	218.563	217.392	1	2324.92	1.04907	32	94	31	94.5296	70.0158	32.3333	114.667	10.8899	0.366906	0.0332253	131361	217.942	108.971
5	2077	2.59237	0.737571	0.363636	398.296	75.4372	52.615	0.529067	84.2405	32.4955	80.604	29	51.5952	47.1798	12.7119	206.949	3.71147	1.70254	54.9783	23.5388	79.3279	0.0014347	87.0148	31.5527	215.77	109281	204.226	192.489	0.9983	1956.11	1.0422	32	88	31	87	65.4205	37	80.6667	6.84812	0.357167	0.00144439	109281	204.574	102.287
6	2044	2.37271	0.703857	0.375	425.902	74.9589	55.0005	177.286	80.4951	33.9254	77.8781	31.5753	49.2236	46.5076	12.9017	206.125	3.60475	1.67656	57.2427	24.3366	83.4222	0.00141191	86.9971	34.1893	211.77	112421	201.751	187.253	1	1913.46	1.04441	33	88	32	87	64.6223	41.3333	87	7.47069	0.364089	0.00391389	112421	200.782	100.391
7	2541	2.19156	0.721875	0.454545	52.5769	75.7576	55.9134	0.390496	85.4095	38.9721	81.9085	35.5106	54.2147	47.0241	15.425	216.294	3.04857	1.58769	60.1928	24.5939	82.9536	0.00175522	87.0048	39.3467	232.356	142076	211.889	202.247	0.96183	2432.46	1.0486	40	88	39	87	68.1326	35.3333	99.6667	9.29988	0.355135	0.0306966	142076	220.298	110.149
8	2355	2.58009	0.778255	0.382022	261.745	75.5686	50.066	178.156	88.977	34.4859	82.8613	30.4138	51.8549	46.9444	13.752	210.982	3.41365	1.64273	49.5656	22.2968	78.3355	0.00162674	88.051	33.0451	226.942	117905	209.744	203.497	0.974803	2242.68	1.04476	34	89	33	88	67.2863	34.3333	92	8.19276	0.362675	0.0178344	117905	215.165	107.583
9	1766	2.73741	0.654802	0.356322	316.99	77.2463	51.547	4.51394	80.5915	29.4407	78.8543	28.6356	47.506	47.7804	11.0129	198.502	4.33857	1.83025	53.6189	24.4892	76.5328	0.00121988	85.812	32.1368	207.184	91032	195.976	182.306	0.99767	1677.69	1.04956	31	87	30	86	62.7118	35.6667	109	10.4154	0.383017	0.0356738	91032	196.434	98.217
10	2286	2.84938	0.65917	0.333333	150.558	81.6212	53.3313	179.262	93.0728	32.6643	89.0505	31.7805	51.5304	53.8362	12.4476	230.41	4.32504	1.95675	59.1514	23.3093	77.5332	0.00157907	100.992	33.59	242.84	121915	225.685	209.074	0.980222	2155.82	1.0408	34	102	33	101	72.3026	36.6667	98.3333	8.98364	0.353279	0.0297463	121915	230.239	115.119
Obj.#	Area	Aspect	Area/Box	Box X/Y	Center-X	Center-Y	Den./Inten. (	Angle	Axis (major)	Axis (minor)	Diameter (max	Diameter (min	Diameter (mea	Radius (max)	Radius (min)	Perimeter	Radius Ratio	Roundness	Den./Inten. (	Den./Inten. (	Den./Inten. (	Per Area (Obj	Size (length)	Size (width)	Perimeter2	IOD	Perimeter (co	Perimeter (el	Perimeter (ra	Area (polygon	Fractal Dimen	Box Width	Box Height	Feret (min)	Feret (max)	Feret (mean)	Den./Inten. (	Den./Inten. (	Den./Inten. (	Margination	Heterogeneity	Den./Inten. (	Perimeter3	Perimeter Len
1	1766	4.76037	0.752771	0.22549	112.325	79.0974	56.9056	179.069	104.722	21.9987	97.5141	18.1108	43.7526	52.6226	8.67552	224.251	6.06564	2.52463	62.8494	25.8313	82.0362	0.00121988	100.987	22.5984	240.114	100495	219.767	220.855	0.965361	1633.57	1.08158	23	102	22	101	70.5825	37.6667	100.333	11.5678	0.376244	0.0436014	100495	227.653	113.826
2	1983	4.18198	0.755429	0.238095	196.667	81.6964	57.7327	0.0790533	104.286	24.9369	98.4124	24	49.4288	53.0168	9.67144	229.134	5.48179	2.25511	59.8119	25.7055	87.6808	0.00136977	104.003	24.0841	241.044	114484	226.523	222.59	0.991205	1842.99	1.05673	25	105	24	104	72.4881	37.3333	112	15.0828	0.390757	0.0912758	114484	228.533	114.267
3	1707	4.49356	0.88354	0.228261	264.031	73.4921	58.1957	1.09715	99.6385	22.1736	91.444	19.4165	45.0869	47.8892	9.04443	207.752	5.29488	2.07558	62.0492	26.5331	86.0047	0.00117912	91.1748	20.9537	212.522	99340	205.079	211.203	1	1556.5	1.07125	21	92	20	91.542	65.6919	39	113	11.1888	0.370894	0.0468658	99340	201.488	100.744
4	1240	6.57318	0.682068	0.178218	304.906	83.1089	62.6368	1.72014	104.087	15.8351	97.0052	14.1421	42.6654	53.1989	6.09451	212.996	8.72899	3.24663	71.6113	31.5629	84.7363	0.00085654	99.8649	17.5627	224.904	77669.7	210.78	214.805	0.98851	1114.43	1.04147	18	101	17	100	67.7787	36.3333	137	19.2836	0.39741	0.11129	77669.7	213.23	106.615
5	1640	4.60732	0.709957	0.209524	42.7732	84.4226	52.9933	0.544558	99.778	21.6564	93.0054	21.9545	47.5319	54.0523	8.23767	221.273	6.5616	2.54971	59.6104	24.6226	74.7469	0.00113284	104.005	21.4362	231.732	86909	220.44	211.024	1	1506.51	1.06464	22	105	21	104	70.4629	32	111	12.6788	0.381282	0.0280488	86909	219.703	109.852
6	2246	3.88355	0.756739	0.264151	63.8099	84.1941	60.2496	179.555	106.806	27.5022	99	25.0799	51.0481	54.2814	10.8116	235.149	5.02065	2.03889	60.1549	27.5913	93.0027	0.00155144	105.051	27.5197	246.216	135321	233.636	229.779	1	2126.83	1.05176	28	106	27	105.181	74.7168	35.3333	108	13.6602	0.366795	0.0556545	135321	233.436	116.718
7	1945	4.40078	0.845652	0.23	132.666	79.037	62.0862	0.525495	105.445	23.9605	96.6282	23.0868	50.8091	51.5364	9.66639	221.592	5.3315	2.26261	65.1337	26.401	94.7239	0.00134352	99.0325	22.4943	237.286	120758	219.702	223.944	0.97658	1780.06	1.07016	23	100	22	99	70.7955	40.6667	93.3333	9.80271	0.359516	0.00462724	120758	224.971	112.486
8	1705	4.86333	0.752427	0.213592	176.704	81.5208	52.3015	179.933	104.125	21.4102	97	21.9317	50.9722	52.1433	8.30944	222.131	6.27519	2.47301	55.5865	25.193	76.1249	0.00117774	102.006	21.0697	234.802	89174	220.668	219.207	0.991254	1594.68	1.07428	22	103	21	102	70.5122	36.3333	99.3333	11.8754	0.391675	0.0504399	89174	222.615	111.307
9	1550	3.56779	0.733901	0.272727	243.777	74.129	57.491	177.887	85.4104	23.9393	80.3057	22.0907	45.2725	45.8091	9.22412	192.384	4.96623	2.10806	62.1826	25.1187	85.1716	0.00107067	86.9777	24.4963	203.732	89111	192.178	185.615	0.994929	1408.42	1.03576	24	88	23	87	61.8043	36.3333	100	8.69645	0.366808	0.0245161	89111	193.158	96.5789
10	1412	4.54313	0.693176	0.216495	320.665	82.7316	51.6218	177.864	92.5699	20.3758	88.0057	17	43.3156	51.3074	7.66971	208.615	6.68961	2.76205	51.1537	24.0297	79.682	0.00097535	95.9706	21.4768	222.458	72890	205.549	196.024	0.974569	1281.64	1.04592	21	97	20	96	65.7733	35.3333	97.6667	9.78554	0.378974	0.0212465	72890	210.913	105.456
Obj.#	Area	Aspect	Area/Box	Box X/Y	Center-X	Center-Y	Den./Inten. (	Angle	Axis (major)	Axis (minor)	Diameter (max	Diameter (min	Diameter (mea	Radius (max)	Radius (min)	Perimeter	Radius Ratio	Roundness	Den./Inten. (	Den./Inten. (	Den./Inten. (	Per Area (Obj	Size (length)	Size (width)	Perimeter2	IOD	Perimeter (co	Perimeter (el	Perimeter (ra	Area (polygon	Fractal Dimen	Box Width	Box Height	Feret (min)	Feret (max)	Feret (mean)	Den./Inten. (	Den./Inten. (	Den./Inten. (	Margination	Heterogeneity	Den./Inten. (	Perimeter3	Perimeter Len
1	1238	2.65983	0.831989	0.387097	68.9637	58.9435	68.0188	0.151337	65.3126	24.5552	60.2993	21.8403	39.7093	32.071	9.96381	150.234	3.21875	1.49321	68.6922	37.8239	97.5404	0.00085516	61.0077	23.095	155.592	84207.3	148.983	148.519	1	1159.71	1.06895	24	62	23	61.0003	47.7419	41.6667	145.667	19.7515	0.372945	0.126817	84207.3	147.516	73.7581
2	1145	2.65992	0.712065	0.358209	113.87	63.076	50.2678	0.976007	63.3649	23.8221	58.0517	21.587	39.9851	34.1665	9.13045	152.64	3.74204	1.89542	50.4498	28.6384	71.7153	0.00079092	65.9564	23.3884	165.974	57556.7	150.225	144.089	0.954651	1039.64	1.05106	24	67	23	66.0743	48.7226	39.3333	78.6667	5.56963	0.362328	0.00087336	57556.7	157.362	78.6808
3	1174	2.38643	0.711515	0.378788	134.688	63.0349	52.5037	178.711	60.9026	25.5204	57.3149	23.5372	39.0633	34.4263	9.68831	149.846	3.55338	1.71221	51.5409	30.0664	75.9037	0.00081095	65.0061	24.7589	159.974	61639.3	149.132	141.502	0.983247	1069.18	1.04425	25	66	24	65	48.2674	37	79.3333	6.75493	0.357105	0.00255536	61639.3	151.673	75.8366
4	1051	3.44132	0.750714	0.285714	179.347	64.6232	53.2033	179.701	68.8596	20.0096	65.3758	19.0263	39.7279	35.2183	7.66198	153.624	4.5965	2.05456	53.6717	29.4976	76.4405	0.00072598	69.0095	19.1982	164.318	55916.7	152.616	150.347	0.979621	940.056	1.04225	20	70	19	69	49.2319	42.6667	75	6.18862	0.376258	0	55916.7	155.791	77.8954
5	1219	3.28523	0.829252	0.3	197.717	64.6916	59.2398	179.388	72.0631	21.9355	66.3702	20	41.0885	35.3985	8.72244	160.68	4.05833	1.95879	57.3281	32.5595	87.8318	0.00084203	68.9427	20.3727	175.146	72213.3	158.33	158.344	0.953471	1120.25	1.05808	21	70	20	69.3539	51.1055	45.6667	98.3333	7.71673	0.367122	0.00902379	72213.3	166.057	83.0284
6	1317	2.71716	0.774706	0.367647	257.044	67.6211	57.9395	174.815	68.5267	25.22	67.72	22.561	41.4316	38.9388	10.0512	163.833	3.87405	1.65394	57.4427	30.5551	85.8208	0.00090973	67.4488	26.159	169.248	76306.3	162.353	155.221	1	1238.86	1.05348	25	68	24	68.3832	51.7971	36	92	7.29315	0.353837	0.0037965	76306.3	160.464	80.2318
7	1110	1.9195	0.762363	0.538462	324.85	55.0532	61.6063	178.904	52.6973	27.4537	48.8365	25	36.4594	27.7534	10.8497	134.114	2.55799	1.42848	62.0306	34.1027	88.6856	0.00076674	51.1054	26.5934	144.076	68383	132.913	129.043	0.973012	1039.47	1.06786	28	52	27	51.3425	42.9423	47.3333	91.6667	8.79139	0.364336	0.0126126	68383	136.599	68.2997
8	959	1.91809	0.65775	0.5	375.193	57.8832	51.3205	5.93709	49.5672	25.842	48.3839	22.561	35.6513	29.5576	9.80779	134.064	3.01369	1.57316	54.1011	25.6715	74.1887	0.00066243	52.7157	28.0327	140.318	49216.3	131.164	121.402	0.985921	895.292	1.05734	27	54	26	53	41.9545	35.6667	87.3333	8.94489	0.382886	0.0156413	49216.3	133.037	66.5186
9	1084	2.2184	0.788364	0.454545	396.994	57.8985	58.306	177.16	55.9957	25.2415	51.264	22.1359	38.894	29.6347	9.99499	135.619	2.96496	1.49502	61.8875	28.3192	84.7113	0.00074878	54.33	25.1099	144.662	63203.7	134.63	132.221	0.981593	1001.31	1.03823	25	55	24	54.5241	43.3141	43.3333	96	9.89728	0.369674	0.0239852	63203.7	137.155	68.5774
10	929	2.13851	0.758987	0.470588	302.667	56.0344	59.4589	177.76	50.9518	23.8258	46.8722	21	34.9437	27.0193	9.33268	126.912	2.89513	1.54526	63.9774	31.704	82.6954	0.00064171	50.1572	22.5304	136.662	55237.3	125.18	121.357	0.966112	864.569	1.04833	24	51	23	50.2493	40.4009	45.6667	83.6667	6.9964	0.357512	0	55237.3	129.57	64.7852
11	1172	2.06853	0.69679	0.5	46.4002	59.9983	58.3422	174.765	56.535	27.331	53.0094	26	38.3541	31.2355	10.5998	144.687	2.94679	1.43448	63.866	30.1459	81.0145	0.00080957	57.3097	28.0813	148.904	68377	142.467	135.761	1	1105.67	1.04593	29	58	28	57.3136	45.4995	42	90.6667	8.54818	0.351311	0.0110922	68377	141.177	70.5886
12	943	3.74216	0.781924	0.268657	237.876	69.2534	55.4231	3.72428	68.0254	18.1781	66.4906	17.2627	36.1098	37.9285	7.12858	152.137	5.32063	2.0959	58.982	29.1145	78.1729	0.00065138	66.5102	18.7179	157.108	52264	149.504	146.974	1	842.389	1.07665	18	67	17	66.6827	48.1153	40.6667	82	6.97584	0.360174	0.00106044	52264	148.952	74.4761
Obj.#	Area	Aspect	Area/Box	Box X/Y	Center-X	Center-Y	Den./Inten. (	Angle	Axis (major)	Axis (minor)	Diameter (max	Diameter (min	Diameter (mea	Radius (max)	Radius (min)	Perimeter	Radius Ratio	Roundness	Den./Inten. (	Den./Inten. (	Den./Inten. (	Per Area (Obj	Size (length)	Size (width)	Perimeter2	IOD	Perimeter (co	Perimeter (el	Perimeter (ra	Area (polygon	Fractal Dimen	Box Width	Box Height	Feret (min)	Feret (max)	Feret (mean)	Den./Inten. (	Den./Inten. (	Den./Inten. (	Margination	Heterogeneity	Den./Inten. (	Perimeter3	Perimeter Len
1	2002	2.39148	0.762957	0.390244	47.9725	69.5629	56.3082	0.0947355	79.1352	33.0905	74.1485	30.1496	48.7503	43.1473	13.0348	194.078	3.31016	1.59439	55.96	26.2433	86.7213	0.0013829	80.9933	31.071	205.286	112729	191.604	183.782	0.984437	1890.74	1.03895	32	82	31	81.002	61.42	41.3333	125.333	11.8409	0.376903	0.041958	112729	194.633	97.3166
2	1955	2.50767	0.778574	0.382716	75.5719	69.9836	58.8326	0.977168	80.1012	31.9425	74.0405	29.0689	47.2608	41.9447	12.5719	193.578	3.33639	1.60081	60.0072	27.1458	89.3448	0.00135043	80.0225	30.7972	203.974	115018	191.986	184.223	0.992752	1859.12	1.04678	31	81	30	80.0068	61.4169	39.6667	118.667	10.3821	0.375731	0.028133	115018	193.388	96.6939
3	1868	4.39174	0.677794	0.245283	147.112	81.4764	65.1793	0.119727	104.148	23.7145	99.5038	20.3961	46.7325	53.7672	9.12487	231.369	5.89237	2.40811	68.7923	31.1103	95.6354	0.00129034	104.991	25.0752	242.942	121755	226.402	221.233	0.982927	1753.19	1.04852	26	106	25	105	72.4781	41.6667	142.333	20.6337	0.370824	0.132227	121755	230.334	115.167
4	1676	4.8751	0.693996	0.219048	211.332	87.9761	51.4059	176.656	104.555	21.4468	100.319	20.1246	48.1748	58.1377	8.33178	227.067	6.97783	2.68722	49.8043	23.8371	80.5764	0.00115771	103.706	23.8876	240.216	86156.3	224.746	220.069	0.986821	1536.01	1.05119	23	105	22	104	71.9799	35.6667	108.667	12.8853	0.375151	0.0698091	86156.3	227.748	113.874
5	1519	2.46698	0.786232	0.405797	259.743	64.054	51.1753	0.357609	69.8257	28.3042	64	26.4764	43.0763	35.8663	11.2569	166.508	3.18616	1.65661	53.9454	24.7163	74.8644	0.00104926	68.0174	27.2366	180.216	77735.3	164.444	161.12	0.962424	1402.4	1.04979	28	69	27	68.2607	53.1665	37.3333	88.3333	9.31237	0.375838	0.0256748	77735.3	170.864	85.4322
6	1243	2.97383	0.739881	0.342857	337.013	63.8568	49.7061	178.38	69.6618	23.4249	65.3758	22.0907	41.5309	36.5347	8.98826	160.899	4.06472	1.72832	49.7755	23.354	75.9887	0.00085861	69.1703	22.9808	167.248	61784.7	159.426	155.383	1	1157.69	1.04245	24	70	23	69.3539	50.9994	36.3333	68	5.40279	0.348839	0	61784.7	158.567	79.2838
7	1518	2.58943	0.747783	0.414286	358.948	63.8439	50.4947	0.414136	71.8065	27.7306	68.2642	27.074	43.2051	36.5365	10.9491	170.392	3.33695	1.57158	48.9269	24.9005	77.6568	0.00104857	69.0343	28.2812	177.006	76651	169.419	164.113	1	1426.04	1.05372	29	70	28	70.6006	54.165	36.6667	94	8.55185	0.36725	0.027668	76651	167.818	83.909
8	1381	2.33146	0.710757	0.432836	430.74	61.5626	48.0396	2.49155	65.1909	27.9614	61.131	24	42.3928	35.5291	10.749	160.42	3.30536	1.60195	48.7046	23.1492	72.265	0.00095394	65.8941	28.843	170.56	66342.7	157.752	152.226	0.975532	1299	1.04529	29	67	28	66	50.8307	33.6667	79.3333	7.55899	0.377604	0.00434467	66342.7	161.709	80.8546
9	1102	2.03686	0.74359	0.45614	480.72	58.1842	45.284	179.513	54.3193	26.6681	50.01	24.3311	36.9703	30.0006	10.282	138.443	2.91777	1.54343	45.6815	22.5508	67.6198	0.00076121	55.998	25.2712	147.732	49903	135.906	130.95	0.970299	1011.51	1.04814	26	57	25	56.3185	44.1985	34	64.6667	5.23388	0.352479	0	49903	140.066	70.0332
10	1212	2.16738	0.790091	0.440678	503.617	58.3919	45.6895	0.452678	58.533	27.0063	55.109	24.0832	39.7678	30.5147	10.6244	144.34	2.87214	1.41598	45.5734	22.3243	69.1708	0.0008372	58.0377	25.2915	150.318	55375.7	142.475	138.967	0.9997	1141.49	1.04263	26	59	25	58.2108	45.6255	36.3333	67.3333	4.62623	0.358656	0	55375.7	142.518	71.2589
11	1595	1.86314	0.710784	0.485294	286.026	64.815	53.1486	2.19376	62.6857	33.6452	61.0983	30.1496	43.7722	36.2373	13.0276	170.972	2.78157	1.58097	49.6458	26.2627	83.5373	0.00110176	67.0275	33.2015	181.63	84772	165.996	154.774	0.963941	1492.65	1.0709	33	68	32	67	53.4414	38.6667	103.333	11.743	0.379538	0.0576802	84772	172.205	86.1026
12	1250	2.52982	0.769231	0.384615	407.869	61.4904	56.9243	176.864	64.2239	25.3868	60.4401	23	40.1226	34.7314	10.1431	154.337	3.42416	1.59361	64	26.0992	80.6736	0.00086345	64.0136	25.2221	160.318	71155.3	151.494	147.45	0.996683	1153.68	1.04291	25	65	24	64	48.5665	38.6667	79	7.06095	0.347177	0	71155.3	151.998	75.9992
13	1827	4.08164	0.695735	0.257426	126.669	82.5911	55.3841	178.656	99.0269	24.2615	91.5478	21.3776	47.7169	51.2725	9.3401	220.033	5.4895	2.31233	59.2518	24.8708	82.0296	0.00126201	100.043	24.6969	235.528	101187	218.023	211.895	0.976344	1716.08	1.04474	26	101	25	100	69.7685	35.6667	119	13.358	0.387736	0.0623974	101187	223.305	111.653
14	1566	4.64671	0.723994	0.203883	192.862	89.5364	51.5898	2.48038	98.136	21.1195	96.6282	17.2627	45.2169	57.1191	8.15112	220.048	7.00752	2.69849	50.8755	23.6149	80.2791	0.00108173	101.991	21.5392	232.7	80789.7	217.911	207.396	0.987704	1435.4	1.05288	21	103	20	102	69.7538	36.6667	107.667	11.5221	0.371367	0.0453384	80789.7	220.624	110.312
Obj.#	Area	Aspect	Area/Box	Box X/Y	Center-X	Center-Y	Den./Inten. (	Angle	Axis (major)	Axis (minor)	Diameter (max	Diameter (min	Diameter (mea	Radius (max)	Radius (min)	Perimeter	Radius Ratio	Roundness	Den./Inten. (	Den./Inten. (	Den./Inten. (	Per Area (Obj	Size (length)	Size (width)	Perimeter2	IOD	Perimeter (co	Perimeter (el	Perimeter (ra	Area (polygon	Fractal Dimen	Box Width	Box Height	Feret (min)	Feret (max)	Feret (mean)	Den./Inten. (	Den./Inten. (	Den./Inten. (	Margination	Heterogeneity	Den./Inten. (	Perimeter3	Perimeter Len
1	1339	2.66191	0.757353	0.382353	44.8917	64.5766	60.8183	2.32127	68.2392	25.6354	64.2806	25.0799	43.2832	35.5145	10.1172	160.947	3.51033	1.66036	65.3943	31.9328	85.1277	0.00092492	66.9855	26.2756	169.974	81435.7	158.969	155.151	0.986444	1244.71	1.04763	26	68	25	67.3635	51.0837	45	90.3333	8.01536	0.357051	0.0029873	81435.7	161.154	80.5769
2	1350	3.1259	0.793184	0.310811	134.291	66.1059	54.7491	1.52854	74.2324	23.7476	69.0072	21.587	40.9812	38.046	9.29171	167.747	4.09462	1.81536	54.2741	29.4689	80.5044	0.00093252	73.0274	22.9525	177.49	73911.3	166.451	164.297	0.989143	1241.32	1.04849	23	74	22	73	53.5202	40.6667	94.6667	9.3804	0.37839	0.0325926	73911.3	168.278	84.1391
3	1081	3.24991	0.673101	0.30137	179.167	67.9167	57.2988	1.56839	68.5186	21.0832	67.082	20.3961	37.288	38.7175	7.83392	161.301	4.94228	2.06407	58.5615	28.4755	84.8594	0.00074671	72.0278	22.0048	170.076	61940	159.695	150.787	0.990362	1002.44	1.04091	22	73	21	72	51.1209	40	84	7.00124	0.361073	0.00370027	61940	161.249	80.6245
4	1434	2.8637	0.745322	0.351351	198.99	67.9003	64.1822	179.294	73.4537	25.6499	71.1969	23	43.8838	39.1948	9.99073	171.918	3.92312	1.78348	69.3347	30.9693	92.2427	0.00099055	73.0684	25.5402	183.388	92037.3	170.55	164.862	0.980901	1348.89	1.05106	26	74	25	73.2366	54.5926	41	96.6667	9.51491	0.353232	0.0013947	92037.3	173.871	86.9356
5	1169	2.38561	0.766557	0.409836	247.133	60.2293	63.9746	2.48107	60.5082	25.3639	56.3205	24.0416	39.4462	31.7987	9.86921	147.506	3.22201	1.52746	67.2943	32.0744	92.5552	0.00080749	59.987	25.2329	151.592	74786.3	145.657	140.596	1	1076.17	1.04923	25	61	24	60.6029	46.7239	44	87	6.94032	0.335153	0	74786.3	143.724	71.8619
6	1154	2.50171	0.751302	0.375	317.508	61.8579	58.039	1.68915	61.632	24.6359	57	23.0868	38.9785	32.727	9.49325	147.835	3.4474	1.77133	60.6144	31.6283	81.8744	0.00079713	62.9431	23.7269	161.388	66977	146.353	141.813	0.956471	1051.85	1.04704	24	64	23	63.1867	47.3335	42.3333	96	8.79579	0.361877	0.0199307	66977	153.014	76.507
7	1303	2.24861	0.720287	0.402985	67.6884	65.5564	61.7429	0.028469	62.0735	27.6053	59.7746	24.0208	41.4083	36.1716	10.6976	156.745	3.38128	1.65197	60.7966	33.0737	91.3584	0.00090006	65.999	26.0144	165.974	80451	154.355	146.119	0.980891	1192.85	1.04855	27	67	26	66	49.9806	43.6667	100.667	10.9307	0.367444	0.046815	80451	157.362	78.6808
8	1324	2.02264	0.817284	0.45	270.473	60.4615	61.9927	178.559	59.2312	29.284	55.6597	26.0192	40.9952	31.6883	11.4821	151.406	2.75981	1.379	60.8165	33.5264	91.6352	0.00091456	59.082	26.9979	154.764	82078.3	150.044	143.047	1	1242.42	1.05714	27	60	26	59.304	47.873	45	99.3333	8.59603	0.375121	0.00906344	82078.3	146.731	73.3654
9	1133	2.46076	0.719365	0.396825	338.402	62.3398	56.8417	179.438	60.7065	24.6698	58.2151	23.0217	38.2558	32.7196	9.40772	147.695	3.47795	1.71225	56.2445	30.7679	83.5128	0.00078263	62.0068	24.2734	156.662	64401.7	146.065	140.15	0.983392	1025.32	1.05147	25	63	24	62	47.1435	41	84.3333	9.03942	0.349627	0.00353045	64401.7	148.532	74.2658
10	1230	3.18312	0.776515	0.305556	114.233	66.1439	59.777	178.675	71.4659	22.4516	65.5134	20	40.2196	37.8846	8.76866	162.316	4.32045	1.89558	65.8935	30.9561	82.4813	0.00084963	71.0273	21.7576	173.146	73525.7	160.455	157.748	0.977426	1131.32	1.04069	22	72	21	71	51.6733	42.6667	110.333	10.1683	0.363747	0.0357724	73525.7	164.161	82.0803
Obj.#	Area	Aspect	Area/Box	Box X/Y	Center-X	Center-Y	Den./Inten. (	Angle	Axis (major)	Axis (minor)	Diameter (max	Diameter (min	Diameter (mea	Radius (max)	Radius (min)	Perimeter	Radius Ratio	Roundness	Den./Inten. (	Den./Inten. (	Den./Inten. (	Per Area (Obj	Size (length)	Size (width)	Perimeter2	IOD	Perimeter (co	Perimeter (el	Perimeter (ra	Area (polygon	Fractal Dimen	Box Width	Box Height	Feret (min)	Feret (max)	Feret (mean)	Den./Inten. (	Den./Inten. (	Den./Inten. (	Margination	Heterogeneity	Den./Inten. (	Perimeter3	Perimeter Len
1	1432	2.77494	0.795556	0.347222	106.731	63.3771	56.6122	177.367	71.9519	25.9291	68.593	23.1948	42.4293	38.9991	10.2758	166.361	3.79525	1.67386	67.6208	24.8869	77.3289	0.00098916	71.1547	25.6742	175.49	81068.7	164.987	162.37	0.991616	1316.08	1.04549	25	72	24	71.1482	53.3083	33.6667	103.333	14.6431	0.394106	0.0803073	81068.7	166.382	83.191
2	1475	4.1093	0.745703	0.267442	180.165	72.4407	49.6678	177.87	89.0785	21.6773	81.0062	19.4165	44.5249	43.6808	8.84556	190.626	4.93816	2.05826	53.3254	21.5146	74.1634	0.00101887	85.1642	21.2496	198.904	73260	189.127	190.473	1	1374.93	1.07365	23	86	22	85.1788	60.5782	38	87	8.42285	0.36405	0.0291525	73260	188.58	94.29
3	1381	5.03563	0.871843	0.204545	241.446	75.9406	48.3949	1.5784	94.983	18.8622	87.023	17	44.4035	46.2751	7.55417	194.908	6.12577	2.30645	53.0196	19.1115	73.0536	0.00095394	87.1873	18.3432	200.038	66833.3	193.8	199.407	1	1240.96	1.09093	18	88	17	87.3652	62.0365	36	78	8.94329	0.385629	0.0123099	66833.3	189.651	94.8257
4	1276	6.17818	0.722128	0.204301	314.732	75.6042	48.0185	178.991	102.556	16.5998	91.444	13.0384	43.8429	46.3965	5.50688	204.436	8.42519	2.94711	46.605	20.8542	76.5964	0.00088141	92.0914	16.8918	219.286	61271.7	200.28	212.368	0.96332	1167.15	1.05587	19	93	18	92.1451	64.4477	32.6667	102	13.864	0.386396	0.0760188	61271.7	207.906	103.953
5	1152	5.94288	0.782609	0.173913	352.827	76.1432	45.6149	0.258332	94.9455	15.9763	87.023	11	38.259	46.4323	4.82939	195.322	9.61451	2.95722	50.9705	20.4019	65.4722	0.00079575	91.0036	15.3154	206.318	52548.3	192.847	197.061	0.985881	1029.64	1.03935	16	92	15	91	61.8739	31	88	11.5663	0.405311	0.0442708	52548.3	195.609	97.8046
6	1468	4.9899	0.780851	0.212766	41.2398	77.562	50.0145	179.195	98.0266	19.645	90.6697	15.0333	42.0325	47.2042	7.25302	206.397	6.50822	2.49909	56.0347	21.186	72.8229	0.00101403	93.0049	19.3635	216.662	73421.3	204.315	205.944	0.994643	1343.61	1.08398	20	94	19	93	65.3636	37	89.3333	9.11818	0.378507	0.0183924	73421.3	205.415	102.708
7	1841	3.79597	0.807456	0.252632	60.9223	76.6871	46.9651	179.941	95.4678	25.1498	88	21	48.3537	49.3213	9.92726	210.382	4.96827	2.08119	47.9842	18.9256	73.9853	0.00127168	94	23.0445	223.044	86462.7	208.685	205.921	0.986837	1709.89	1.05734	24	95	23	94	66.9812	36.3333	69	5.36236	0.3616	0	86462.7	211.468	105.734
8	1711	2.2587	0.788479	0.442857	131.555	63.8223	64.2957	3.49814	70.9955	31.432	67.3647	29	45.0413	38.2942	12.5559	175.347	3.04989	1.5134	68.8808	27.9924	96.014	0.00118189	69.4816	32.0797	185.49	110010	171.984	166.951	0.977946	1626.24	1.04828	31	70	30	69.6479	55.0439	36.3333	118.333	16.6391	0.387646	0.105786	110010	175.863	87.9313
9	1431	3.40123	0.673412	0.294118	199.663	70.1572	52.1891	179.438	80.1106	23.5535	74.3303	21	41.1286	45.4928	8.6646	187.09	5.25042	2.0358	50.7994	22.2865	83.4815	0.00098847	84.0254	23.7146	195.146	74682.7	184.712	175.187	0.998348	1338.08	1.03477	25	85	24	84	59.3458	36.6667	113	12.503	0.377197	0.0600978	74682.7	185.018	92.5089
10	1171	6.56484	0.839427	0.16129	367.016	76.6601	43.9809	0.0985194	100.236	15.2687	91.0055	14.3178	43.7601	46.3399	6.02583	198.784	7.69021	2.98929	42.918	19.0709	69.9539	0.00080888	91.9964	14.0791	208.662	51501.7	197.351	206.872	0.997574	1041.86	1.06913	15	93	14	92.1451	63.2539	29.6667	82.6667	8.02937	0.368603	0.0213493	51501.7	197.831	98.9153
11	1270	3.4029	0.679144	0.258824	259.303	76.4472	53.1971	177.287	76.3921	22.4491	74.5453	21.095	38.7751	45.2161	8.3152	184.429	5.43777	2.22447	54.0559	21.4244	84.111	0.00087726	83.9058	23.1541	189.49	67560.3	182.368	167.044	1	1154.62	1.04709	22	85	21	84	58.3053	34	95.3333	13.0941	0.39807	0.0511811	67560.3	179.655	89.8274
12	1076	5.41212	0.71117	0.191011	299.984	77.8606	43.2395	179.544	87.4124	16.1512	81.3019	15.8114	41.0959	46.1341	6.01742	186.91	7.66675	2.84786	43.8736	19.3773	66.4675	0.00074325	88.0131	15.912	197.49	46525.7	184.493	182.539	0.985334	979.639	1.04788	17	89	16	88	59.4129	29.6667	95.6667	8.69126	0.380682	0.0306691	46525.7	187.239	93.6197
Obj.#	Area	Aspect	Area/Box	Box X/Y	Center-X	Center-Y	Den./Inten. (	Angle	Axis (major)	Axis (minor)	Diameter (max	Diameter (min	Diameter (mea	Radius (max)	Radius (min)	Perimeter	Radius Ratio	Roundness	Den./Inten. (	Den./Inten. (	Den./Inten. (	Per Area (Obj	Size (length)	Size (width)	Perimeter2	IOD	Perimeter (co	Perimeter (el	Perimeter (ra	Area (polygon	Fractal Dimen	Box Width	Box Height	Feret (min)	Feret (max)	Feret (mean)	Den./Inten. (	Den./Inten. (	Den./Inten. (	Margination	Heterogeneity	Den./Inten. (	Perimeter3	Perimeter Len
1	2073	3.0638	0.794253	0.322222	70.8726	75.4694	52.2245	178.655	90.9284	29.6783	85.3756	25.02	49.8962	45.9858	11.8819	207.456	3.87023	1.81843	53.8316	21.3618	81.48	0.00143194	89.0224	28.7671	222.598	108261	203.967	201.867	0.966452	1949.19	1.04922	29	90	28	89	65.3838	40.6667	71	4.9349	0.361018	0	108261	211.048	105.524
2	2183	4.05674	0.756935	0.271845	142.675	81.4654	57.5092	178.14	107.317	26.454	98.0459	23	53.3629	52.773	10.6849	230.207	4.93903	2.06655	56.8882	23.9904	91.6491	0.00150792	102.109	26.3108	244.458	125543	228.561	229.782	0.986152	2068.51	1.05848	28	103	27	102	73.3547	38	95.6667	12.4935	0.374596	0.0361887	125543	231.77	115.885
3	1680	3.41669	0.8	0.297619	190.887	73.6048	48.5427	0.330425	86.6334	25.356	82.6075	21.9317	46.6228	44.0312	10.1208	193.334	4.35056	1.81544	51.9601	20.4756	73.1923	0.00116047	83.0448	24.3341	200.42	81551.7	192.016	189.336	1	1582.67	1.04763	25	84	24	83.3845	61.502	37	74.6667	6.11712	0.363101	0.00059523	81551.7	190.016	95.0081
4	1314	4.3418	0.736134	0.247059	330.758	72.5266	49.9949	179.274	86.7946	19.9905	80.0062	17.2627	41.3456	42.792	7.77242	194.826	5.50562	2.57013	46.7032	20.1393	83.1423	0.00090765	83.9806	20.4039	209.528	65693.3	185.327	184.572	0.932908	1221.9	1.04992	21	85	20	84	59.2864	34	95	9.98744	0.383491	0.0319635	65693.3	198.656	99.3278
5	1653	2.87615	0.737617	0.325301	213.573	73.1428	48.4202	178.683	79.2051	27.5386	76.3217	25.0799	44.5054	43.4488	10.5739	188.044	4.10908	1.81563	48.4543	20.5687	76.2377	0.00114182	81.9783	27.0274	197.49	80038.7	185.967	177.641	0.993203	1536.58	1.03937	27	83	26	82	59.8633	38.3333	66.3333	4.95062	0.360156	0	80038.7	187.239	93.6197
6	1308	5.366	0.764912	0.189474	258.091	78.4855	47.5038	0.13976	95.6512	17.8254	88.459	17.8885	44.4593	47.9855	6.92606	202.035	6.92825	2.81324	48.3861	21.5382	72.5872	0.00090351	94.0022	17.0999	215.872	62135	200.101	199.864	0.977679	1184.92	1.03783	18	95	17	94	64.0467	34.6667	71	4.98186	0.365248	0	62135	204.669	102.335
7	1418	4.79654	0.730928	0.206186	274.473	78.5783	49.1655	0.134446	94.595	19.7215	89.0056	18.2483	43.8217	48.8525	7.4851	205.546	6.52664	2.72014	48.2355	21.6276	77.6333	0.00097949	95.9997	19.1126	219.286	69716.7	203.748	199.372	0.979999	1264.54	1.04644	20	97	19	96	65.2984	37	77	6.40151	0.375852	0.00352609	69716.7	207.906	103.953
8	1146	5.34375	0.783858	0.197674	314.445	73.2164	46.2731	179.535	89.5204	16.7524	81.0062	14.7648	42.9117	42.931	6.44867	185.664	6.65735	2.70764	49.8508	19.0672	69.9014	0.00079161	84.9728	16.2106	197.732	53029	182.556	187.109	0.973789	1032.9	1.07964	17	86	16	85	58.8918	34	77.6667	7.14813	0.384828	0.0061082	53029	187.469	93.7347
9	1942	3.15962	0.797209	0.321839	45.6638	75.8888	57.2089	1.10625	89.3789	28.2879	82	24.0832	49.6735	44.8708	11.3368	201.05	3.95798	1.7967	62.1843	22.8605	86.5819	0.00134145	86.1191	27.7093	214.216	111100	198.712	197.503	0.978404	1826.96	1.04144	28	87	27	86.272	63.8421	42	86.6667	5.56341	0.339579	0.00102986	111100	203.098	101.549
10	1695	3.91634	0.651923	0.26	120.991	83.5764	50.8476	0.665712	93.9774	23.9962	90.3549	22.0227	45.7674	52.1945	9.0188	213.771	5.7873	2.2804	53.9575	20.7481	77.8372	0.00117083	98.9817	25.4514	224.802	86186.7	213.275	201.99	1	1585.21	1.05829	26	100	25	99	68.255	38	91	9.88895	0.37403	0.0383481	86186.7	213.134	106.567
Healthy-5	Area	Aspect	Area/Box	Box X/Y	Center-X	Center-Y	Den./Inten. (	Angle	Axis (major)	Axis (minor)	Diameter (max	Diameter (min	Diameter (mea	Radius (max)	Radius (min)	Perimeter	Radius Ratio	Roundness	Den./Inten. (	Den./Inten. (	Den./Inten. (	Per Area (Obj	Size (length)	Size (width)	Perimeter2	IOD	Perimeter (co	Perimeter (el	Perimeter (ra	Area (polygon	Fractal Dimen	Box Width	Box Height	Feret (min)	Feret (max)	Feret (mean)	Den./Inten. (	Den./Inten. (	Den./Inten. (	Margination	Heterogeneity	Den./Inten. (	Perimeter3	Perimeter Len
1	2001	3.24089	0.776786	0.304348	68.1884	74.6522	51.3753	0.866403	92.0025	28.388	89.0056	26.6833	49.4434	47.6791	11.1938	209.822	4.25942	1.87834	65.9985	32.5947	55.5327	0.00104218	91.1257	27.6622	223.044	102802	206.698	202.548	0.977444	1894.56	1.05344	28	92	27	91.444	66.159	30.6667	104.333	12.5331	0.374693	0.0594703	102802	211.468	105.734
2	1802	2.82298	0.776724	0.3625	118.496	70.1121	46.9116	2.07961	81.3089	28.8025	76.0066	26.9258	46.3407	40.636	11.5044	187.473	3.5322	1.6677	61.1321	27.9911	51.6115	0.00093854	78.8754	28.2886	199.528	84534.7	183.984	182.939	0.97256	1707.65	1.04263	29	80	28	79.0117	59.1316	31.3333	104.667	10.226	0.375331	0.0338513	84534.7	189.175	94.5875
3	1305	2.95099	0.766745	0.310811	195.768	66.3755	44.5065	179.068	71.2286	24.1372	67	23.7065	43.1263	37.7702	9.23981	166.421	4.08777	1.77848	59.6559	24.9693	48.8943	0.00067968	73.0229	22.7289	172.56	58081	164.855	159.076	1	1197.67	1.04674	23	74	22	73	52.8573	27	74.3333	8.69543	0.38039	0.00613026	58081	163.605	81.8026
4	1288	3.0887	0.756757	0.310811	216.004	66.007	43.1573	0.63376	72.2731	23.3992	66	22.1359	43.5078	38.073	9.00388	167.614	4.22851	1.78005	58.1219	23.6366	47.7135	0.00067083	73.0177	22.4853	173.146	55586.7	165.903	160.251	1	1204.75	1.03562	23	74	22	73	52.9991	31	75	8.3402	0.369332	0.0271739	55586.7	164.161	82.0803
5	1027	2.42139	0.713194	0.4	261.788	58.3681	40.445	175.25	57.2486	23.6428	54.1295	23.0217	39.2313	31.9872	9.21963	140.678	3.46947	1.73279	52.4304	23.3564	45.5482	0.00053489	58.8802	24.4115	150.076	41537	138.667	132.607	0.974553	929.778	1.05315	24	60	23	59	44.78	24	93	12.7724	0.400905	0.0574489	41537	142.288	71.1439
6	1211	2.16008	0.709016	0.459016	283.537	58.6903	40.1148	4.48582	58.8794	27.2579	55	24	39.1953	32.7299	10.5413	147.929	3.10492	1.65782	53.9356	21.1561	45.2527	0.00063072	59.9726	28.638	160.318	48579	146.016	139.902	0.960644	1109	1.04389	28	61	27	60.1031	47.238	27	64.3333	5.66035	0.343096	0	48579	151.998	75.9992
7	714	6.45356	0.752371	0.178082	326.314	67.8235	45.535	0.976485	78.6917	12.1935	71.3442	12.8062	40.071	38.1127	1.55051	156.303	24.5808	3.35051	58.1695	27.9146	50.521	0.00037187	72.0747	12.2368	167.49	32512	153.09	162.555	0.964058	598.917	1.04963	13	73	12	72.1434	49.5484	29.6667	96.3333	13.4684	0.411831	0.0742297	32512	158.798	79.3988
8	1056	3.74551	0.77193	0.263889	340.432	67.2178	44.6121	178.84	71.9698	19.215	66.0076	16.1245	37.2027	36.9724	7.43501	156.296	4.97275	2.051	56.6354	26.9877	50.2131	0.00055	71.0057	18.5833	164.662	47110.3	156.312	155.48	1	945.625	1.05273	19	72	18	71	50.3269	31.3333	80.3333	9.1283	0.38207	0.0265152	47110.3	156.116	78.058
9	1866	3.32172	0.806396	0.292135	44.2326	75.06	51.5716	178.812	89.8856	27.0599	81.7863	24	50.0906	46.2119	10.7676	205.169	4.29176	1.93047	68.5627	31.7749	54.3773	0.00097187	88.0018	25.9693	216.802	96232.7	202.237	197.2	0.983881	1741.65	1.04609	26	89	25	88	64.7441	28.3333	92	11.7603	0.380099	0.0418006	96232.7	205.55	102.775
10	1562	1.98097	0.612549	0.453333	144.161	72.2068	51.6014	4.20063	64.7687	32.6955	61.9839	30.0832	43.5095	38.8446	12.1624	177.006	3.19382	1.74693	66.114	32.4641	56.226	0.00081354	73.8012	34.0383	189.528	80601.3	173.449	157.269	0.965244	1470.9	1.05737	34	75	33	74	55.9056	30.6667	107	12.8764	0.377008	0.0473752	80601.3	179.694	89.8472
Obj.#	Area	Aspect	Area/Box	Box X/Y	Center-X	Center-Y	Den./Inten. (	Angle	Axis (major)	Axis (minor)	Diameter (max	Diameter (min	Diameter (mea	Radius (max)	Radius (min)	Perimeter	Radius Ratio	Roundness	Den./Inten. (	Den./Inten. (	Den./Inten. (	Per Area (Obj	Size (length)	Size (width)	Perimeter2	IOD	Perimeter (co	Perimeter (el	Perimeter (ra	Area (polygon	Fractal Dimen	Box Width	Box Height	Feret (min)	Feret (max)	Feret (mean)	Den./Inten. (	Den./Inten. (	Den./Inten. (	Margination	Heterogeneity	Den./Inten. (	Perimeter3	Perimeter Len
1	4861	1.19594	0.72988	0.822222	68.3814	75.5367	51.8005	179.108	86.297	72.1582	88.5664	70.2567	77.4192	45.882	32.4745	259.832	1.41286	1.23744	71.9757	29.6809	53.7447	0.00253177	88.9737	73.1935	286.126	251802	252.425	249.397	0.930472	4732.86	1.05988	74	90	73	89.1595	81.027	34.3333	89	7.55599	0.334624	0.00555441	251802	271.287	135.643
2	2297	2.22951	0.750654	0.423529	142.485	70.4162	52.9421	177.968	81.9185	36.7428	77.4919	32.0156	52.3996	45.9373	14.521	206.565	3.16351	1.68076	71.4297	31.3069	56.0897	0.00119635	83.9827	36.0769	224.942	121608	202.604	193.209	0.949991	2153.47	1.04842	36	85	35	84	65.325	39	82	6.64407	0.353403	0.00217675	121608	213.269	106.635
3	2280	2.20253	0.784854	0.421687	232.437	70.0039	56.3999	179.897	81.0666	36.8062	74.9466	33.7343	51.6968	44.1319	14.5632	202.652	3.03038	1.57026	75.479	34.1101	59.6105	0.0011875	82.0088	34.0935	216.458	128592	199.608	191.739	0.972634	2134.4	1.04302	35	83	34	82.0952	64.0367	37	85.3333	8.21246	0.364222	0.00350877	128592	205.225	102.612
4	2369	1.97943	0.749921	0.481481	264.577	70.2077	56.834	1.50179	78.4766	39.646	73.0069	36.8782	52.6173	42.7324	15.578	202.468	2.74312	1.52908	77.062	34.6214	58.8185	0.00123385	80.0249	39.0615	219.426	134640	199.76	190.594	0.960198	2252.46	1.03742	39	81	38	80.2029	64.1695	39.3333	102.667	8.88629	0.362812	0.0240608	134640	208.041	104.02
5	2124	3.0724	0.823256	0.348837	350.6	73.0443	47.9561	0.675581	92.1478	29.9921	84.7231	25.4951	51.3162	44.1019	12.3998	208.569	3.55666	1.79933	66.057	26.516	51.2952	0.00110625	84.888	28.4202	225.528	101859	205.161	204.486	0.959482	2022.06	1.07099	30	86	29	85.6689	65.899	34.6667	74	5.64209	0.351406	0.0004708	101859	213.824	106.912
6	1504	2.58674	0.756539	0.394366	423.86	64.2168	55.0397	1.07405	71.2451	27.5424	67.0075	25.1794	42.6111	37.395	10.8625	171.221	3.44257	1.63252	74.7407	32.504	57.8743	0.00078333	70.1751	27.5763	180.216	82779.7	167.502	162.863	0.980321	1423.1	1.05214	28	71	27	70.6431	53.5376	40	90	7.08014	0.359172	0.0099734	82779.7	170.864	85.4322
7	2359	2.27689	0.780093	0.428571	173.684	70.9216	50.1706	2.99208	83.8084	36.8083	79.0569	32.1403	52.8046	45.5122	14.684	207.16	3.09945	1.55427	68.7563	28.8343	52.9212	0.00122864	83.2	36.727	221.528	118352	205.383	196.726	0.977865	2258.58	1.03597	36	84	35	83.1884	65.6822	33.6667	85	6.43316	0.338133	0.00381517	118352	210.032	105.016
8	1789	2.60901	0.698828	0.4	324.262	71.2655	50.755	3.17637	78.1953	29.9713	74.4648	28.1603	47.9994	41.6728	11.7414	187.735	3.54922	1.69195	71.6445	28.18	52.4405	0.00093177	78.8787	31.2837	199.974	90800.7	184.878	178.458	0.975116	1690.67	1.04732	32	80	31	79	59.5838	37	84.3333	7.49028	0.357729	0.0106205	90800.7	189.596	94.7978
9	1275	2.37819	0.665102	0.380282	400.954	64.8659	52.7532	176.805	63.7877	26.822	61.1882	25	39.3563	37.2491	10.0464	161.056	3.70771	1.79074	70.2463	31.531	56.4824	0.00066406	69.8912	27.8545	170.56	67260.3	160.033	148.314	0.989632	1162.06	1.04723	27	71	26	70	51.4573	35	94.6667	9.97632	0.374776	0.0227451	67260.3	161.709	80.8546
Obj.#	Area	Aspect	Area/Box	Box X/Y	Center-X	Center-Y	Den./Inten. (	Angle	Axis (major)	Axis (minor)	Diameter (max	Diameter (min	Diameter (mea	Radius (max)	Radius (min)	Perimeter	Radius Ratio	Roundness	Den./Inten. (	Den./Inten. (	Den./Inten. (	Per Area (Obj	Size (length)	Size (width)	Perimeter2	IOD	Perimeter (co	Perimeter (el	Perimeter (ra	Area (polygon	Fractal Dimen	Box Width	Box Height	Feret (min)	Feret (max)	Feret (mean)	Den./Inten. (	Den./Inten. (	Den./Inten. (	Margination	Heterogeneity	Den./Inten. (	Perimeter3	Perimeter Len
1	2212	2.55306	0.747803	0.390805	49.6822	75.0656	52.8369	2.90916	86.0694	33.7122	81.4985	30.8058	51.3072	46.0341	13.318	205.779	3.45654	1.64859	74.066	30.3291	54.1157	0.00115208	85.8892	34.9368	219.77	116875	203.477	197.25	0.976536	2095.71	1.04449	34	87	33	86.076	65.3991	35	97.3333	11.0169	0.387397	0.0357143	116875	208.366	104.183
2	1763	3.6987	0.721358	0.276596	133.238	76.0754	47.7249	1.26861	92.7523	25.077	85.5102	22.4722	46.1426	47.9293	9.76264	209.026	4.90946	2.10395	66.198	25.5848	51.3919	0.00091822	92.9329	25.7909	219.528	84139	206.356	200.678	0.991449	1638.51	1.06874	26	94	25	93.2383	66.0239	31.6667	78	8.54599	0.349572	0.00907543	84139	208.136	104.068
3	1829	3.74483	0.819444	0.258065	198.952	73.8661	47.2852	178.296	94.3606	25.1976	87.5728	23.0868	47.3175	48.8021	10.0485	206.589	4.85667	2.05	63.1586	27.8431	50.854	0.0009526	92.108	24.5663	221.286	86484.7	204.167	203.857	0.973141	1708.67	1.07177	24	93	23	92.0471	65.5325	29.6667	97.6667	13.4427	0.405366	0.0710771	86484.7	209.802	104.901
4	1202	3.65455	0.7189	0.289474	263.955	64.7196	47.9104	179.237	75.7546	20.7288	71.8471	21.9545	43.3037	40.8918	8.04981	170.014	5.07985	1.98341	63.9484	26.7712	53.0116	0.00062604	75.02	21.4376	176.076	57588.3	168.057	164.141	1	1118.11	1.04941	22	76	21	75	53.9047	33.6667	82.3333	7.52566	0.37256	0.0166389	57588.3	166.937	83.4687
5	1460	2.94168	0.738866	0.342105	283.92	66.0507	43.9459	2.64487	75.0355	25.5077	70.214	23.3452	44.14	40.4511	9.91999	173.532	4.07774	1.68544	59.7596	23.3342	48.7438	0.00076041	75.1047	25.3126	179.732	64161	173.007	167.664	1	1371	1.04644	26	76	25	75.0309	55.2285	31.3333	63.3333	5.09505	0.349881	0	64161	170.404	85.2021
6	1163	3.55376	0.76918	0.291667	343.997	66.3844	51.599	0.185031	73.4422	20.6661	68.0074	22.2036	43.2581	37.0511	8.00664	162.119	4.62755	1.89093	67.8684	31.2261	55.7025	0.00060572	71.0222	19.9547	168.904	60009.7	161.47	159.686	1	1079.21	1.05573	21	72	20	71.3442	51.5515	30.3333	107	11.5524	0.360433	0.038693	60009.7	160.138	80.0692
7	1107	3.36066	0.802174	0.289855	384.88	62.85	47.0205	178.948	69.5139	20.6846	64.195	18.1108	37.6046	35.6788	8.12153	153.271	4.39311	1.90623	62.9792	25.9503	52.1319	0.00057656	68.0253	19.7129	164.318	52051.7	151.714	152.261	0.973831	1013.21	1.04168	20	69	19	68	48.9515	30.3333	74.3333	8.81524	0.350662	0.00451671	52051.7	155.791	77.8954
8	1187	5.67051	0.672902	0.183673	456.136	76.5796	47.8093	179.832	94.4003	16.6476	90	16.0312	41.3366	50.6813	6.15004	203.323	8.24081	2.95482	65.8113	26.9562	50.6605	0.00061822	96.9996	16.9414	210.904	56749.7	201.597	196.511	1	1076.79	1.04127	18	98	17	97	64.6429	31.3333	90	9.31736	0.366853	0.0126369	56749.7	199.957	99.9784
9	1129	4.51153	0.752165	0.240506	494.83	67.7653	49.6333	178.163	81.3504	18.0317	77.2334	17.1172	42.8242	40.4502	7.17392	171.444	5.63852	2.25468	67.0974	29.2099	52.5926	0.00058802	78.0881	18.0489	180.56	56036	169.64	172.375	0.990946	1034.33	1.07316	19	79	18	78.0165	54.487	34.6667	79.6667	8.42731	0.391936	0.00974313	56036	171.19	85.5949
10	1078	3.89215	0.79911	0.267606	326.484	65.4852	51.0538	0.916031	73.8788	18.9815	68	15.0333	37.3114	35.6884	7.50191	161.189	4.75725	1.97079	67.8404	31.2505	54.0705	0.00056145	70.071	17.8378	165.834	55036	157.546	158.901	1	998.167	1.07065	19	71	18	70.153	50.3766	29.6667	101.333	11.6936	0.38896	0.0593692	55036	157.227	78.6134
11	964	3.89459	0.676491	0.253333	510.67	65.9917	45.7566	0.696448	70.4746	18.0955	66.6108	16.1555	38.3432	39.4182	6.67014	159.353	5.90966	2.30054	60.8641	25.8672	50.5384	0.00050208	73.9702	18.3755	167.732	44109.3	158.103	151.568	0.994184	874.792	1.05368	19	75	18	74	50.8854	34	61.6667	4.21478	0.359514	0	44109.3	159.028	79.5138
12	2106	2.24598	0.707899	0.411765	78.5565	75.8803	48.518	177.995	79.1862	35.2569	76.243	33.0151	49.7987	45.9267	13.557	199.643	3.38767	1.62284	66.9573	26.5285	52.0684	0.00109687	83.9835	35.5889	211.528	102179	198.233	186.451	0.98844	1972.28	1.04424	35	85	34	84	63.5997	35	78.3333	6.3244	0.366998	0.00189933	102179	200.552	100.276
13	1838	4.27938	0.850139	0.244681	154.653	77.7612	49.0098	0.820197	101.211	23.6509	91.6624	23.8537	52.7207	48.0249	9.65638	213.471	4.97338	2.18514	67.2236	27.0892	52.7165	0.00095729	93.0191	22.2411	226.802	90080	211.387	215.532	0.983057	1683.88	1.07266	23	94	22	93	68.0195	31.6667	82	7.61806	0.360455	0.00598476	90080	215.03	107.515
14	1057	2.84359	0.739161	0.338462	403.412	62.9347	48.0423	1.6665	63.0075	22.1577	60	20	38.7899	34.1184	8.41178	147.444	4.05603	1.78302	64.122	27.0833	52.9215	0.00055052	64.1183	21.9799	156.318	50780.7	146.885	141.586	0.991084	980.319	1.04116	22	65	21	64.1819	47.0992	31.3333	87	10.0498	0.360322	0.0245979	50780.7	148.206	74.1031
15	943	6.53269	0.668794	0.159574	442.879	77.9936	50.9017	178.958	90.0556	13.7854	84.3801	13	38.0965	47.4032	5.12088	192.814	9.25684	3.53364	65.1347	30.6225	56.948	0.00049114	93.021	13.5977	204.318	48000.3	191.305	185.908	0.987569	845.056	1.05589	15	94	14	93	61.4475	28.6667	102.333	13.3525	0.426851	0.028632	48000.3	193.713	96.8565
16	1438	3.72036	0.702491	0.258427	219.599	73.3199	44.487	2.58093	84.311	22.662	81.4985	22.561	45.6577	48.4494	8.60539	191.758	5.63012	2.24284	59.8992	24.2017	49.3602	0.00074895	87.9558	23.7789	201.732	63972.3	191.071	182.287	0.999003	1297.92	1.04003	23	89	22	88	61.3653	34.3333	64	5.24396	0.361767	0	63972.3	191.262	95.6308
Obj.#	Area	Aspect	Area/Box	Box X/Y	Center-X	Center-Y	Den./Inten. (	Angle	Axis (major)	Axis (minor)	Diameter (max	Diameter (min	Diameter (mea	Radius (max)	Radius (min)	Perimeter	Radius Ratio	Roundness	Den./Inten. (	Den./Inten. (	Den./Inten. (	Per Area (Obj	Size (length)	Size (width)	Perimeter2	IOD	Perimeter (co	Perimeter (el	Perimeter (ra	Area (polygon	Fractal Dimen	Box Width	Box Height	Feret (min)	Feret (max)	Feret (mean)	Den./Inten. (	Den./Inten. (	Den./Inten. (	Margination	Heterogeneity	Den./Inten. (	Perimeter3	Perimeter Len
1	2170	3.97646	0.733604	0.284314	51.117	79.8728	51.4398	177.55	106.694	26.8315	99.5038	20.8806	51.9966	51.7313	9.63846	234.381	5.36718	2.12493	74.4991	27.4272	52.3931	0.0011302	100.95	27.5737	247.426	111624	230.491	228.939	0.982542	2060.88	1.05194	29	102	28	101.592	73.7065	35	78.6667	6.93923	0.359051	0.00230414	111624	234.587	117.293
2	1866	2.98772	0.706818	0.340909	125.877	72.6822	46.3444	0.753739	85.8518	28.7349	81.5843	28.0179	47.8967	45.6922	11.1273	201.083	4.10633	1.85531	65.6661	24.6024	48.7647	0.00097187	86.953	29.6026	212.7	86478.7	198.601	191.352	0.984818	1744.31	1.04444	30	88	29	87.3652	63.8369	30.3333	84.6667	8.80154	0.378581	0.0209003	86478.7	201.662	100.831
3	1958	5.05973	0.721976	0.212389	201.138	77.2549	53.4498	177.433	114.268	22.5838	112.641	19.105	47.8149	65.2207	8.86525	245.86	7.35689	2.47944	75.4387	29.7891	55.1216	0.00101979	112.425	24.1412	251.834	104655	245.037	239.805	1	1829.61	1.07745	24	113	23	112.637	78.1207	40.3333	78	6.83345	0.371647	0	104655	238.76	119.38
4	1665	6.32572	0.695489	0.184211	219.541	79.5309	44.8194	3.68629	118.717	18.7674	111.364	16.7631	45.7506	63.8052	7.55512	245.152	8.44529	3.02861	63.6288	22.8847	47.9447	0.00086718	113.023	19.9866	255.006	74624.3	243.536	245.506	1	1535.82	1.05929	21	114	20	113	77.9351	33	67	5.67511	0.375178	0	74624.3	241.767	120.883
5	1596	5.90431	0.745794	0.186916	280.614	77.7312	47.5081	2.74335	112.825	19.109	105.005	18.6815	50.0087	58.4512	7.61879	231.188	7.67198	2.96232	68.0539	25.2813	49.1892	0.00083124	106.07	20.8927	242.802	75823	227.718	234.265	0.989222	1423.53	1.06059	20	107	19	106	73.0821	30.6667	84.3333	10.2487	0.392888	0.0194236	75823	230.199	115.1
6	1367	6.80473	0.780697	0.165049	320.525	82.0805	49.8576	0.426245	111.541	16.3917	99	12.6491	42.8242	52.1963	5.60123	221.55	9.31871	3.26363	70.2107	27.2436	52.1185	0.00071197	101.982	16.6319	237.388	68155.3	218.274	229.78	0.96982	1235.12	1.05312	17	103	16	102	70.0066	34.3333	79	6.19197	0.371114	0.00073152	68155.3	225.066	112.533
7	1243	3.79145	0.71519	0.278481	374.943	68.6557	53.1566	0.406397	79.0928	20.8608	76.3217	19.2354	41.3681	40.1608	8.06448	175.9	4.97997	2.19968	75.6364	29.4924	54.3411	0.00064739	77.9342	21.2406	185.732	66073.7	173.159	170.625	0.983338	1121.79	1.08213	22	79	21	78.5066	56.0084	40.6667	81.6667	6.94612	0.372424	0.0008045	66073.7	176.093	88.0463
8	1172	6.23782	0.771053	0.168421	432.892	77.5375	48.5867	179.969	97.9275	15.699	89.0056	13.6015	44.1769	47.8112	6.12585	198.827	7.80483	3.07427	68.535	26.1305	51.0947	0.00061041	93.9989	15.0187	213.044	56943.7	196.782	202.672	0.97423	1056.08	1.08655	16	95	15	94	63.3166	34.3333	88	7.4226	0.390568	0.0102389	56943.7	201.988	100.994
9	1116	5.20483	0.765432	0.222222	484.279	68.1514	55.6341	178.354	87.6422	16.8386	77.5242	16.2788	43.4561	41.937	6.28051	179.073	6.67731	2.50364	77.3289	32.2303	57.3432	0.00058125	79.8521	17.3951	187.592	62087.7	176.874	183.535	0.994488	1005.42	1.08183	18	81	17	80.0069	57.0029	38	99.3333	12.3684	0.390227	0.0322581	62087.7	177.854	88.927
10	1869	3.48119	0.706349	0.27551	74.069	77.4548	50.4098	0.579733	92.8489	26.6716	85.5862	23.1948	48.1771	51.3524	10.0793	214.58	5.09484	2.03592	70.5543	27.733	52.9422	0.00097343	97.0052	26.3933	223.286	94216	213.143	202.418	1	1751.72	1.04673	27	98	26	97	68.0349	33	84.3333	8.50325	0.365343	0.0101659	94216	211.698	105.849
11	1300	3.63615	0.803958	0.272727	393.553	68.7508	52.1341	179.542	78.4457	21.5738	71.5891	19	42.7087	39.1939	8.5567	172.03	4.58049	1.94747	73.4477	29.5808	53.3738	0.00067708	75.9576	20.2791	179.248	67774.3	169.869	170.077	0.999559	1180.14	1.05723	21	77	20	76.1241	54.8665	34	102.667	11.1256	0.389182	0.0446154	67774.3	169.944	84.9721
12	1120	3.94493	0.717949	0.25641	500.415	68.1241	51.3232	2.11999	76.6966	19.4418	71.2531	16.1245	38.789	40.5595	7.41623	172.035	5.46902	2.33959	73.1188	27.8509	53	0.00058333	76.9473	20.1707	182.56	57482	168.895	164.715	0.975787	1019	1.04537	20	78	19	77	54.315	38.3333	73.3333	5.8157	0.374733	0	57482	173.086	86.5429
13	1814	2.57414	0.688425	0.364706	150.666	73.409	46.6961	0.42296	78.6452	30.552	73.5459	29.1204	48.0958	44.1597	11.6731	194.262	3.78304	1.8378	64.2189	25.0331	50.8363	0.00094479	84.0051	30.2944	207.528	84706.7	191.589	179.948	0.973723	1676.35	1.04197	31	85	30	84	61.498	32.6667	77.3333	8.32274	0.365675	0.016538	84706.7	196.759	98.3797
14	1158	6.54776	0.772	0.15	334.737	82.253	49.2804	179.574	99.5897	15.2097	94	16.1245	42.6418	50.5794	5.74218	207.076	8.8084	3.56868	65.8869	28.6079	53.3463	0.00060312	99.0121	14.4533	224.114	57066.7	204.534	205.565	0.962589	1006.78	1.0584	15	100	14	99	65.9429	35.6667	84	7.60394	0.37756	0.0120898	57066.7	212.484	106.242
15	1104	6.02044	0.826966	0.168539	446.995	76.7754	50.6389	179.579	93.1384	15.4704	86	15.6205	41.3653	45.1749	5.99878	189.85	7.53068	2.83774	71.5399	27.7645	52.6123	0.000575	88.0123	14.4405	200.56	55905.3	188.283	193.159	0.990174	1013.94	1.04594	15	89	14	88	60.1438	38	72.3333	7.22935	0.388039	0	55905.3	190.151	95.0754
16	1345	4.10678	0.62384	0.22449	263.145	75.6245	49.8538	176.722	86.3129	21.0172	88.5664	21.9317	46.8915	54.9399	7.86398	206.55	6.98627	2.75356	71.8617	26.4506	51.2491	0.00070052	96.8413	23.0242	218.56	67053.3	204.297	184.572	0.985914	1240.92	1.0336	22	98	21	97	65.7036	35.3333	83	8.71622	0.37037	0.0104089	67053.3	207.216	103.608
Obj.#	Area	Aspect	Area/Box	Box X/Y	Center-X	Center-Y	Den./Inten. (	Angle	Axis (major)	Axis (minor)	Diameter (max	Diameter (min	Diameter (mea	Radius (max)	Radius (min)	Perimeter	Radius Ratio	Roundness	Den./Inten. (	Den./Inten. (	Den./Inten. (	Per Area (Obj	Size (length)	Size (width)	Perimeter2	IOD	Perimeter (co	Perimeter (el	Perimeter (ra	Area (polygon	Fractal Dimen	Box Width	Box Height	Feret (min)	Feret (max)	Feret (mean)	Den./Inten. (	Den./Inten. (	Den./Inten. (	Margination	Heterogeneity	Den./Inten. (	Perimeter3	Perimeter Len
1	2929	3.71555	0.817243	0.285714	76.0731	84.9102	46.7913	0.656874	118.822	31.9796	109.371	30.2655	56.8985	57.5931	13.0734	260.641	4.40538	1.87773	68.0898	25.5565	46.7276	0.00152552	111.153	31.617	271.044	137052	256.901	256.942	0.999712	2798.58	1.06907	32	112	31	111.838	82.0947	29.6667	96.6667	12.0266	0.391475	0.0536019	137052	256.975	128.488
2	2349	3.31195	0.797623	0.326316	156.295	78.5905	56.6657	177.625	100.43	30.3235	92.6553	26.0192	50.9653	49.4714	12.3014	224.07	4.02161	1.77286	79.1354	33.3367	57.5249	0.00122343	94.3751	29.8868	235.286	133108	220.428	220.424	0.988135	2233.67	1.05334	31	95	30	94.6255	70.5308	40.6667	94.3333	8.58614	0.361677	0.0174542	133108	223.075	111.538
3	2161	4.7952	0.785818	0.227273	205.006	85.9681	56.3025	178.829	116.29	24.2514	106.471	22.8254	52.1916	56.4034	9.99404	242.028	5.6437	2.24949	78.8556	32.9778	57.074	0.00112552	109.018	23.1996	253.286	121670	239.872	245.104	0.998885	2040.03	1.05081	25	110	24	109	76.8838	31.3333	98	10.7087	0.373052	0.014808	121670	240.14	120.07
4	2225	4.22958	0.76408	0.232143	294.237	83.1434	54.009	0.251338	111.048	26.2552	102.703	21.8403	49.6062	58.5894	10.2383	243.586	5.72257	2.36119	75.3128	32.4054	54.3088	0.00115885	110.999	25.3244	262.738	120170	240.44	236.755	0.965217	2091.33	1.05221	26	112	25	111	77.2941	40.6667	91.3333	8.15491	0.3708	0.0116854	120170	249.105	124.552
5	1663	5.48147	0.74708	0.198113	339.133	79.009	53.8807	177.978	109.737	20.0195	100.499	16.1245	48.4238	56.5409	7.86652	229.064	7.18753	2.61689	75.1485	31.1112	55.3824	0.00086614	105.005	21.1871	237.974	89603.7	226.846	228.956	1	1547.99	1.08015	21	106	20	105	72.4234	33	81	8.47884	0.361738	0.00360793	89603.7	225.622	112.811
6	1667	4.84398	0.677367	0.214953	357.163	79.3677	49.9578	2.02995	104.483	21.5697	101.005	22.8473	48.5458	57.2176	8.17146	230.972	7.00213	2.71544	69.1362	28.5021	52.2352	0.00086822	105.969	23.8635	238.802	83279.7	227.147	220.033	1	1502.21	1.06851	23	107	22	106	72.8415	32.3333	88.3333	8.84459	0.36482	0.0209958	83279.7	226.407	113.204
7	1293	3.58855	0.716741	0.268293	401.896	70.5213	58.5839	1.49516	78.2138	21.7953	72.3395	22.8254	43.2683	41.1392	8.11777	175.389	5.0678	2.10838	83.7943	34.9389	57.0186	0.00067343	80.9724	21.1152	187.63	75749	174.427	169.852	0.980514	1194.43	1.03388	22	82	21	81	56.3326	43	107.333	9.90476	0.375772	0.0324826	75749	177.893	88.9467
8	1560	3.51671	0.705882	0.305882	421.608	72.809	56.4432	1.53804	84.6346	24.0664	78	21.8403	44.2684	43.6658	9.6096	189.501	4.54398	2.03134	81.116	32.766	55.4474	0.0008125	83.8355	24.4476	203.872	88051.3	186.322	184.268	0.963941	1463.65	1.05988	26	85	25	84.0856	60.1673	37.3333	96	8.12612	0.36331	0.00833333	88051.3	193.292	96.6462
9	2112	3.16229	0.73257	0.333333	130.103	78.9531	54.3046	2.26855	93.5512	29.5833	86.4928	25.9615	51.2659	49.1757	11.8973	218.871	4.13334	1.83857	77.9086	30.813	54.1922	0.0011	91.9279	31.4411	227.388	114691	214.303	206.697	0.994052	2011.64	1.05012	31	93	30	92.0471	68.3744	40	94.6667	9.45707	0.368439	0.0359848	114691	215.586	107.793
10	2226	4.18049	0.704208	0.266055	227.127	83.6806	58.8139	179.368	110.67	26.4729	104.005	23.3452	51.8933	55.7766	10.1317	241.535	5.50515	2.22391	80.1451	36.7197	59.5768	0.00115937	108.049	27.6344	255.77	130920	239.165	236.224	0.986261	2104.18	1.05213	29	109	28	108	76.6317	34	112.333	11.9371	0.370559	0.041779	130920	242.496	121.248
11	1883	5.74213	0.750797	0.192982	273.688	86.0589	53.7803	177.913	118.763	20.6827	108.296	20.2485	49.2645	58.1841	8.31246	246.35	6.99962	2.79416	71.1381	32.7451	57.4578	0.00098072	112.889	20.262	261.872	101268	243.433	247.025	0.980478	1755.58	1.06222	22	114	21	113	77.9652	39.3333	82.6667	8.64632	0.374423	0.00212426	101268	248.28	124.14
12	2220	3.91003	0.702309	0.266055	50.4	85.6932	47.3308	178.094	107.23	27.4244	101.02	26	51.513	56.3134	10.6044	240.935	5.31036	2.1026	66.3581	25.4428	50.1914	0.00115625	107.94	29.2152	247.044	105074	237.631	230.515	1	2076.29	1.04078	29	109	28	108.166	76.1036	32.3333	83.3333	8.86335	0.382756	0.0063063	105074	234.222	117.111
Obj.#	Area	Aspect	Area/Box	Box X/Y	Center-X	Center-Y	Den./Inten. (	Angle	Axis (major)	Axis (minor)	Diameter (max	Diameter (min	Diameter (mea	Radius (max)	Radius (min)	Perimeter	Radius Ratio	Roundness	Den./Inten. (	Den./Inten. (	Den./Inten. (	Per Area (Obj	Size (length)	Size (width)	Perimeter2	IOD	Perimeter (co	Perimeter (el	Perimeter (ra	Area (polygon	Fractal Dimen	Box Width	Box Height	Feret (min)	Feret (max)	Feret (mean)	Den./Inten. (	Den./Inten. (	Den./Inten. (	Margination	Heterogeneity	Den./Inten. (	Perimeter3	Perimeter Len
1	2019	2.68559	0.766224	0.364706	46.6845	72.2655	46.5468	2.74311	84.1236	31.3241	78	28	48.9648	44.0232	12.3184	197.869	3.57379	1.60518	62.8286	26.4656	50.3462	0.00105156	83.9516	30.0258	207.286	93978	196.114	190.955	0.997888	1914.79	1.03991	31	85	30	84	63.0686	30	75.6667	7.4296	0.379237	0.00346706	93978	196.529	98.2647
2	2089	3.47053	0.774564	0.311828	148.41	77.5811	48.209	177.88	97.4362	28.0753	88.3629	22.3607	51.2773	47.7302	10.7071	215.394	4.4578	1.94895	66.1427	27.2671	51.2173	0.00108802	91.6781	28.9057	229.77	100709	211.984	212.504	0.97309	1937.72	1.06429	29	93	28	92.2431	68.1109	31	72.3333	7.56894	0.350073	0	100709	217.847	108.923
3	2175	3.4835	0.747423	0.309278	221.31	78.526	52.7552	178.366	99.3334	28.5154	93.086	26.0192	52.5408	49.2324	11.3203	220.896	4.34905	1.83305	68.8543	33.4777	55.9338	0.00113281	96.0465	28.9294	229.974	114743	218.839	216.536	1	2063.85	1.05561	30	97	29	96	69.9374	31	96	10.6187	0.359385	0.0321839	114743	218.037	109.019
4	1936	3.77563	0.832688	0.268817	295.459	74.8239	47.0336	0.734048	97.7622	25.8929	87.4757	20	47.222	48.3215	9.54295	214.703	5.06359	1.95986	62.8647	26.7552	51.4809	0.00100833	92.095	24.3183	223.974	91057	210.973	211.002	0.993521	1830.9	1.05829	25	93	24	92.3411	67.4855	31	78	6.45607	0.352005	0.00103305	91057	212.349	106.174
5	1636	3.97219	0.740942	0.26087	365.347	71.9016	52.6055	2.39501	91.9926	23.1592	88.5664	22	43.9085	49.9801	9.34711	207.243	5.34712	2.32214	69.9511	32.8258	55.0397	0.00085208	91.3802	24.4007	220.56	86062.7	200.65	197.416	0.959535	1498.51	1.07172	24	92	23	91.64	64.6157	31.3333	107.333	12.3598	0.376533	0.0501223	86062.7	209.112	104.556
6	1705	5.06386	0.751764	0.194444	429.091	80.3402	54.1431	0.813251	106.488	21.029	103.586	19.2354	45.6234	57.2346	8.09806	229.934	7.06769	2.78979	70.1073	34.6968	57.6252	0.00088802	107.06	20.9489	244.7	92314	227.065	223.463	0.978726	1535.31	1.0421	21	108	20	107	73.0597	35	73.3333	6.93344	0.371754	0	92314	232	116
7	1655	2.65555	0.750907	0.381579	498.056	68.0175	46.3235	177.124	75.7618	28.5296	71.1758	25.1794	44.1959	39.5924	11.0556	179.519	3.5812	1.6046	60.8743	26.968	51.1281	0.00086197	75.0059	28.4212	186.802	76665.3	176.831	172.331	0.998435	1555.61	1.05073	29	76	28	75	56.8085	30.3333	78.3333	7.7544	0.35354	0.0042296	76665.3	177.108	88.554
8	1303	2.19195	0.736574	0.47541	572.916	61.9033	54.5357	174.358	61.1561	27.9003	58.2495	25.0799	40.3108	33.1258	10.9167	149.817	3.03441	1.43459	74.9363	32.2118	56.4589	0.00067864	60.4958	28.7371	157.146	71060	148.403	144.809	0.99605	1231.36	1.03925	29	61	28	60.4952	47.713	37.3333	98.3333	9.94299	0.362274	0.0422103	71060	148.992	74.4958
9	2071	2.85213	0.821825	0.357143	73.451	73.9918	46.9685	0.783382	87.6408	30.7282	80.3057	26.4764	50.579	44.2438	12.451	201.796	3.55344	1.62027	63.7957	26.6398	50.4698	0.00107864	83.0333	29.0383	210.802	97271.7	199.225	196.839	0.996815	1961.83	1.05036	30	84	29	83.1884	63.818	32	67.3333	7.03414	0.353962	0	97271.7	199.862	99.9308
10	1673	3.63316	0.670272	0.270833	198.608	80.7017	53.0739	179.955	89.5953	24.6604	84.3445	23	45.9703	50.4053	9.39684	208.673	5.36406	2.15854	67.1799	35.5397	56.5021	0.00087135	95.0016	24.9706	217.63	88792.7	204.571	194.27	0.991451	1569.56	1.03964	26	96	25	95	65.9574	30.3333	106.667	14.8367	0.414855	0.0890616	88792.7	206.335	103.168
11	1844	3.42135	0.742351	0.293478	272.62	75.4149	50.9687	178.337	91.1101	26.6299	84.3801	24	47.7817	47.7275	10.3879	207.438	4.59453	1.9555	68.2581	29.8086	54.8395	0.00096041	90.9617	27.0918	217.044	93986.3	204.411	199.083	0.993346	1723.21	1.04272	27	92	26	91	65.5946	36	80	7.47076	0.356026	0.00271149	93986.3	205.78	102.89
12	1654	5.22673	0.683471	0.2	411.179	82.1808	49.5024	178.004	107.355	20.5396	103.005	19.105	45.3957	58.0199	7.82313	235.307	7.41645	3.03778	64.6554	30.0599	53.792	0.00086145	108.829	22.0322	251.426	81877	229.879	224.746	0.964344	1488.57	1.0792	22	110	21	109	73.9079	36.6667	79	7.73489	0.3738	0.00241837	81877	238.379	119.189
13	1635	2.83217	0.786436	0.350649	473.907	70.1413	49.865	178.531	77.5711	27.3893	72	25	45.7984	40.4216	11.0939	179.679	3.6436	1.62081	64.2361	31.3303	54.0287	0.00085156	75.8468	25.5299	186.904	81529.3	178.1	174.432	1	1541.71	1.042	27	77	26	76.6142	56.9756	30.3333	96	11.9538	0.38507	0.048318	81529.3	177.203	88.6017
14	1289	2.08241	0.767262	0.466667	548.525	62.384	55.4719	3.89914	59.1885	28.423	56.921	24.5153	40.3108	33.0859	11.4812	149.901	2.88174	1.46377	74.7579	32.7804	58.8774	0.00067135	58.9315	28.5015	156.56	71503.3	147.241	141.896	0.991944	1197.83	1.03707	28	60	27	59	47.4305	41.3333	91.3333	8.50102	0.361346	0.0178433	71503.3	148.436	74.2181
15	1878	3.39594	0.737049	0.307692	124.415	77.9297	47.6674	1.85527	91.636	26.984	86	25	46.9648	47.1337	10.5854	206.858	4.45269	2.01891	64.3253	27.033	51.6438	0.00097812	90.0823	28.2485	222.598	89519.3	204.535	200.433	0.96914	1755.64	1.05177	28	91	27	90.4488	65.7589	32.6667	92.6667	9.62156	0.370083	0.0319489	89519.3	211.048	105.524
16	1765	4.37565	0.663534	0.294737	344.607	74.0034	58.2942	176.754	102.972	23.5329	94.4299	17.1172	46.4565	52.1216	7.60736	222.473	6.85147	2.2513	78.3263	37.4357	59.1207	0.00091927	93.4528	27.9193	229.732	102889	218.233	218.81	1	1676.88	1.08334	28	95	27	94.9251	69.6561	33.6667	95.6667	12.7114	0.348208	0.0260623	102889	217.807	108.904
Obj.#	Area	Aspect	Area/Box	Box X/Y	Center-X	Center-Y	Den./Inten. (	Angle	Axis (major)	Axis (minor)	Diameter (max	Diameter (min	Diameter (mea	Radius (max)	Radius (min)	Perimeter	Radius Ratio	Roundness	Den./Inten. (	Den./Inten. (	Den./Inten. (	Per Area (Obj	Size (length)	Size (width)	Perimeter2	IOD	Perimeter (co	Perimeter (el	Perimeter (ra	Area (polygon	Fractal Dimen	Box Width	Box Height	Feret (min)	Feret (max)	Feret (mean)	Den./Inten. (	Den./Inten. (	Den./Inten. (	Margination	Heterogeneity	Den./Inten. (	Perimeter3	Perimeter Len
1	1919	3.54002	0.71792	0.272727	72.3335	80.9745	47.3054	177.743	94.5885	26.7198	91.5478	24.0832	47.3673	51.4993	10.3335	216.495	4.9837	2.14917	65.6561	26.2282	50.0318	0.00099947	97.924	26.3985	233.082	90779	213.853	205.765	0.96771	1808.25	1.05024	27	99	26	98	68.7489	33.6667	77	7.50801	0.355276	0.00990098	90779	220.988	110.494
2	1258	4.07358	0.723821	0.278481	118.025	68.2496	56.2361	0.962593	82.3181	20.2078	74.4312	16.1555	42.8578	40.3576	7.02987	176.669	5.74088	2.1299	77.3506	34.7989	56.5588	0.0006552	77.905	20.3164	186.904	70745	174.169	176.179	0.982875	1173.21	1.04119	22	79	21	78.1145	56.2506	37.6667	102.333	13.5425	0.391656	0.0588235	70745	177.203	88.6017
3	1515	3.63208	0.725575	0.275862	187.933	71.3822	52.3107	178.366	84.9692	23.3941	81.0247	22.8473	44.5687	44.8028	9.07472	190.897	4.9371	2.10148	71.5274	30.9611	54.4436	0.00078906	85.8225	24.0455	202.802	79250.7	188.896	184.246	0.982414	1399.97	1.03783	24	87	23	86.272	60.8185	29.6667	95.6667	13.3654	0.375839	0.0620462	79250.7	192.277	96.1385
4	1417	4.7993	0.778571	0.21978	270.726	73.0819	45.8003	1.06709	93.9834	19.5827	88.3629	17	46.0967	47.3978	7.72663	196.898	6.13435	2.48345	61.9633	26.0522	49.3853	0.00073802	90.003	19.6113	210.216	64899	195.003	198.073	0.978409	1272.85	1.04376	20	91	19	90	62.6695	32.6667	84	8.80397	0.368707	0.0296401	64899	199.306	99.6531
5	1477	4.47241	0.883373	0.215909	329.28	76.1435	46.9474	178.993	92.5907	20.7026	86.5794	17.1172	44.9628	46.8805	8.28088	195.284	5.66129	2.12311	66.8693	24.1124	49.8605	0.00076927	87.1975	19.1575	199.694	69341.3	194.253	196.349	1	1343.5	1.05393	19	88	18	87.7573	62.3215	33.3333	62	5.34145	0.356805	0	69341.3	189.326	94.663
6	1145	3.57711	0.699023	0.269231	388.772	65.9258	49.3703	1.92805	73.7451	20.6158	70.5762	18.3848	41.5622	41.8031	7.77242	172.819	5.37839	2.17602	68.621	27.1293	52.3607	0.00059635	77.0573	21.4017	177.974	56529	167.656	160.211	0.993588	1041.25	1.05503	21	78	20	77	53.771	35	75.3333	6.91283	0.362674	0.00174672	56529	168.738	84.3691
7	1104	7.50283	0.774737	0.157895	442.514	75.5462	49.0764	0.481761	105.095	14.0074	92.4392	10.8167	41.847	48.7666	4.26262	204.523	11.4405	3.51108	68.2527	27.4647	51.5118	0.000575	94.0471	14.1424	216.216	54180.3	200.717	215.523	0.979135	952.43	1.05522	15	95	14	94.1355	64.503	34.3333	74.3333	8.10524	0.364236	0	54180.3	204.995	102.497
8	832	7.9709	0.77037	0.133333	476.6	77.131	48.6663	1.02583	92.9802	11.665	88	10	36.0991	47.1921	4.40219	186.94	10.7201	3.81538	67.4567	27.5745	50.9675	0.00043333	88.9857	11.6069	195.834	40490.3	184.48	190.204	0.993598	719	1.07065	12	90	11	89	59.0913	32.3333	76.6667	10.7184	0.393207	0.00721153	40490.3	185.669	92.8343
9	1872	4.89208	0.805855	0.227723	50.8707	82.4797	52.8693	0.151132	110.253	22.537	98.8585	15.0333	49.6873	52.1176	5.89374	227.225	8.84288	2.4157	69.6186	32.7212	56.2682	0.00097499	100.021	22.2083	243.528	98971.3	224.6	231.996	0.972758	1756.12	1.04411	23	101	22	100.303	72.0094	30.6667	97	13.6835	0.379961	0.0705128	98971.3	230.89	115.445
10	1304	3.52283	0.714129	0.26506	207.39	70.4724	44.1899	0.64085	77.8398	22.0958	73.5527	20.8806	41.0287	43.3472	8.40286	179.318	5.15863	2.25726	61.9471	23.0966	47.5261	0.00067916	81.9949	21.4572	192.458	57623.7	176.955	169.436	0.96977	1173.81	1.04033	22	83	21	82	57.2787	31.6667	69	6.38181	0.384552	0	57623.7	182.471	91.2356
11	1891	2.87918	0.815086	0.3625	139.971	71.0423	48.3414	2.58217	84.0499	29.1923	76.4853	25.318	47.1829	41.183	11.971	192.425	3.44023	1.72141	65.6383	27.5167	51.8694	0.00098489	78.9198	27.7385	207.286	91413.7	189.595	188.474	0.964718	1785.5	1.05543	29	80	28	79.6978	60.9595	33.6667	76	7.49686	0.370399	0.00105764	91413.7	196.529	98.2647
12	1383	3.7547	0.6833	0.261364	252.674	73.3941	46.315	177.988	83.2123	22.1622	78.4092	22.8473	44.8569	46.1906	8.33542	190.277	5.54149	2.39191	65.5929	25.1063	48.2458	0.00072031	86.9464	23.1799	204.114	64053.7	188.207	179.716	0.972535	1245.97	1.03619	23	88	22	87	60.5127	32.6667	76.6667	9.6249	0.376194	0.0187997	64053.7	193.523	96.7613
13	1151	4.1237	0.704406	0.22093	311.831	77.0104	49.3872	0.474514	79.3809	19.2499	79.404	18.1108	38.1144	45.5778	7.16941	181.88	6.35726	2.4956	68.2824	28.1034	51.7758	0.00059947	84.9971	18.4052	188.42	56844.7	180.054	169.676	1	1017.58	1.0396	19	86	18	85	58.0899	34	87.3333	9.26721	0.368625	0.022589	56844.7	178.639	89.3197
14	1208	3.47536	0.722488	0.289474	370.78	66.7583	52.6079	177.091	74.4383	21.4189	70.3491	22.2036	41.6142	41.0727	8.22374	170.25	4.99441	1.95163	72.1018	30.8659	54.856	0.00062916	75.0556	22.5969	174.904	63550.3	168.143	162.317	1	1121.25	1.04857	22	76	21	75	53.6571	35	94.6667	11.9738	0.383573	0.0612583	63550.3	165.827	82.9133
15	1076	6.08058	0.723118	0.172043	429.224	76.1515	50.6868	178.96	92.7296	15.2501	87.0057	12	39.4334	48.1959	5.77802	193.639	8.34125	3.18534	69.8067	29.6162	52.6375	0.00056041	91.9849	15.5781	204.318	54539	191.427	192.198	0.988199	937.458	1.04621	16	93	15	92	61.8008	32	81.6667	10.443	0.383573	0.00836431	54539	193.713	96.8565
16	730	6.00274	0.613445	0.164706	487.541	77.6	43.7201	178.738	76.7471	12.7853	74.3303	11.0454	35.8901	45.8256	4.55869	173.359	10.0524	4.00092	58.5534	24.537	48.0699	0.0003802	84.0016	13.6795	183.592	31915.7	171.57	159.193	0.985686	602.611	1.06156	14	85	13	84	55.3475	32.6667	76	6.96115	0.385449	0.00821917	31915.7	174.062	87.0309
Obj.#	Area	Aspect	Area/Box	Box X/Y	Center-X	Center-Y	Den./Inten. (	Angle	Axis (major)	Axis (minor)	Diameter (max	Diameter (min	Diameter (mea	Radius (max)	Radius (min)	Perimeter	Radius Ratio	Roundness	Den./Inten. (	Den./Inten. (	Den./Inten. (	Per Area (Obj	Size (length)	Size (width)	Perimeter2	IOD	Perimeter (co	Perimeter (el	Perimeter (ra	Area (polygon	Fractal Dimen	Box Width	Box Height	Feret (min)	Feret (max)	Feret (mean)	Den./Inten. (	Den./Inten. (	Den./Inten. (	Margination	Heterogeneity	Den./Inten. (	Perimeter3	Perimeter Len
1	1673	4.12497	0.749552	0.258065	42.847	77.6438	54.0044	0.901913	95.1088	23.0569	87	19	47.4412	47.9216	8.87037	207.196	5.40244	2.35351	73.2002	32.3915	56.4214	0.00087135	91.9099	23.4379	227.184	90349.3	203.356	203.288	0.944105	1568.72	1.04214	24	93	23	92.0471	65.5205	40	82	6.67903	0.365922	0.00179318	90349.3	215.395	107.698
2	1086	5.39779	0.685606	0.204545	102.499	75.233	59.0878	178.566	87.8818	16.2811	80.0062	22.2036	50.3773	45.4563	6.5051	187.881	6.98781	2.74192	75.6529	38.5755	63.035	0.00056562	87.0478	15.7683	195.49	64169.3	184.817	183.554	0.997159	996.986	1.05687	18	88	17	87	59.2792	39	95.3333	11.7711	0.386784	0.0322284	64169.3	185.343	92.6716
3	1560	4.15269	0.854326	0.26506	185.068	71.0263	52.8015	179.494	92.0901	22.176	82.0061	17.4642	47.0584	41.7605	7.56384	194.277	5.52106	2.00779	68.7519	33.2679	56.3846	0.0008125	81.988	20.9815	202.178	82370.3	191.678	196.7	0.999977	1456.25	1.08417	22	83	21	82.3893	61.3818	35.3333	87	9.69363	0.372953	0.0217949	82370.3	191.682	95.8411
4	1223	3.94798	0.701664	0.253012	227.289	71.4579	51.3009	0.691673	79.6034	20.1631	78	18.9737	40.7754	41.4932	7.72495	181.775	5.37132	2.27503	65.6533	31.2028	57.0466	0.00063697	81.9216	20.4935	188.49	62741	177.756	170.943	0.985125	1138.86	1.06946	21	83	20	82.1932	56.8551	32	99.6667	11.9725	0.386377	0.0359771	62741	180.44	90.2201
5	870	2.41746	0.663616	0.403509	288.861	56.5506	47.0762	176.385	53.3339	22.0619	50.3587	23.3452	36.0311	30.5534	8.15147	132.001	3.74821	1.72262	64.0506	26.469	50.7092	0.00045312	56.1408	23.4064	139.006	40956.3	131.58	123.581	0.99839	802.375	1.06265	23	57	22	56.1224	42.1174	30	89.3333	8.87567	0.385156	0.0126437	40956.3	131.792	65.8959
6	930	4.65341	0.830357	0.228571	363.428	63.8978	47.9591	1.00117	75.2274	16.1661	68	16.6433	40.2732	35.2691	6.37739	155.497	5.53034	2.46032	63.0731	28.7247	52.0796	0.00048437	68.9895	15.4695	167.388	44602	152.868	158.962	0.963238	814.639	1.07737	16	70	15	69.2559	49.1964	35	77.3333	5.26141	0.347739	0.00215053	44602	158.702	79.3511
7	1625	3.17371	0.659497	0.318182	120.548	72.9255	51.9698	179.076	82.9076	26.1232	79.0063	24.5153	45.8154	45.7021	9.5486	198.33	4.78626	2.03013	69.5415	30.2917	56.0763	0.00084635	87.0532	26.5772	208.216	84451	193.807	183.083	0.981747	1527.58	1.053	28	88	27	87	62.4467	37	92.6667	7.64001	0.360318	0.00676923	84451	197.41	98.705
8	1205	4.35956	0.734756	0.243902	244.377	71.5087	48.7613	179.199	83.1702	19.0776	77.4145	18.0278	43.0977	41.1578	7.39311	179.648	5.56704	2.26269	64.3095	28.21	53.7643	0.0006276	80.9781	19.3475	187.834	58757.3	177.905	176.795	0.998993	1115.36	1.06485	20	82	19	81.1001	56.9989	30.6667	72.3333	7.53915	0.348877	0	58757.3	178.084	89.042
9	971	2.2723	0.753882	0.410714	308.12	56.6519	46.9585	3.9981	53.9745	23.7533	52.4976	22.0907	35.8882	30.7326	9.12712	133.706	3.36717	1.52826	62.5561	26.3759	51.9434	0.00050572	55.0753	24.1079	139.006	45596.7	133.044	126.753	1	904.417	1.04724	23	56	22	55.0292	42.5219	34	66.6667	5.63149	0.361238	0	45596.7	131.792	65.8959
10	1657	4.62216	0.809873	0.236559	62.854	78.1436	54.6045	179.575	100.112	21.6592	90.609	17	45.238	47.1841	8.14731	210.227	5.79136	2.37453	71.2046	34.2957	58.3132	0.00086302	92.042	20.9623	226.216	90479.7	207.04	211.67	0.965336	1541.58	1.08212	22	93	21	92.1778	66.6581	35.3333	100.333	11.7774	0.396524	0.0500905	90479.7	214.475	107.238
11	1168	3.76151	0.695238	0.2625	166.284	72.4444	60.5217	178.675	75.9635	20.1949	72	19.105	38.8504	40.5045	7.72854	171.249	5.2409	2.19369	77.7303	41.4478	62.387	0.00060833	79.0251	19.6887	182.076	70689.3	169.813	164.026	0.983704	1081	1.03474	21	80	20	79	54.8665	38.3333	87	10.8148	0.368703	0.00171232	70689.3	172.626	86.3129
12	725	4.18717	0.708008	0.25	349.349	63.3062	49.8713	178.292	63.3108	15.1202	59.3043	14.5602	34.7826	33.1786	5.65932	139.078	5.86264	2.39	66.5462	30.4566	52.611	0.0003776	63.0316	15.53	147.834	36156.7	137.395	135.115	0.980258	654.111	1.06919	16	64	15	63	44.0298	36.3333	88.6667	8.22701	0.378141	0.0124138	36156.7	140.162	70.0808
Obj.#	Area	Aspect	Area/Box	Box X/Y	Center-X	Center-Y	Den./Inten. (	Angle	Axis (major)	Axis (minor)	Diameter (max	Diameter (min	Diameter (mea	Radius (max)	Radius (min)	Perimeter	Radius Ratio	Roundness	Den./Inten. (	Den./Inten. (	Den./Inten. (	Per Area (Obj	Size (length)	Size (width)	Perimeter2	IOD	Perimeter (co	Perimeter (el	Perimeter (ra	Area (polygon	Fractal Dimen	Box Width	Box Height	Feret (min)	Feret (max)	Feret (mean)	Den./Inten. (	Den./Inten. (	Den./Inten. (	Margination	Heterogeneity	Den./Inten. (	Perimeter3	Perimeter Len
1	1792	7.16429	0.77308	0.155738	54.1507	91.0647	48.684	179.598	129.33	18.0521	118	15.8114	46.4187	61.2816	6.16116	258.707	9.94643	3.16963	66.5123	27.1311	52.4085	0.00093333	121.004	18.2664	269.146	87241.7	254.815	265.769	0.998592	1634.76	1.05255	19	122	18	121	81.6725	34.3333	86.6667	8.95671	0.372904	0.0239955	87241.7	255.174	127.587
2	1468	3.12386	0.764583	0.3	97.4523	70.8392	50.7922	0.810956	77.656	24.859	73.0069	23.1948	44.6302	41.7242	9.54904	179.426	4.36946	1.81171	70.2514	29.2425	52.8828	0.00076458	79.0345	23.6063	185.248	74563	177.457	171.891	1	1354.92	1.03903	24	80	23	79	56.8068	34	90	8.83333	0.373781	0.0224796	74563	175.633	87.8163
3	1433	2.59712	0.73714	0.375	168.583	65.6539	52.0828	0.449734	69.8953	26.9126	67	24.5153	42.4614	37.1444	10.4224	167.642	3.56391	1.6597	71.642	31.4829	53.1235	0.00074635	71.0292	26.2818	175.974	74634.7	164.672	159.655	0.986996	1334.67	1.05091	27	72	26	71.0502	53.0012	36	84.3333	10.3086	0.38823	0.0188416	74634.7	166.842	83.4211
4	1398	2.97063	0.797945	0.328767	233.293	66.2682	51.1977	179.546	73.5833	24.7703	68.1836	23.5372	43.0405	37.0269	9.71115	168.402	3.81283	1.66863	68.9378	29.3355	55.3197	0.00072812	72.0532	23.3321	175.006	71574.3	166.906	164.158	1	1312.92	1.05313	24	73	23	72.3394	53.5325	33	80.3333	7.09648	0.34668	0.00429184	71574.3	165.922	82.961
5	1093	2.38918	0.728667	0.416667	300.618	60.3376	48.1458	1.76664	58.5816	24.5195	54.3415	22.561	39.0274	32.065	9.38852	142.159	3.41534	1.55208	68.5645	25.8243	50.0485	0.00056927	59.0952	23.729	149.732	52623.3	141.263	136.076	0.995075	1033.29	1.05407	25	60	24	59.108	45.5139	36	88	8.46085	0.381364	0.0192132	52623.3	141.963	70.9813
6	1139	2.96889	0.772727	0.328358	372.292	63.8385	50.8405	0.893745	66.4385	22.3782	60.2993	20.0998	38.512	34.4969	8.70914	152.665	3.961	1.90171	68.921	29.8885	53.712	0.00059322	66.0232	21.4966	166.802	57907.3	150.511	148.233	0.951714	1046.57	1.04826	22	67	21	66	48.443	32.3333	90	11.1134	0.382535	0.0359965	57907.3	158.147	79.0735
7	1388	2.9933	0.82619	0.342857	392.95	64.4063	49.933	179.87	73.9014	24.689	67.4685	23.7697	47.0578	35.8161	8.81612	168.585	4.06256	1.75401	67.701	28.7961	53.3019	0.00072291	69.0112	23.1092	177.49	69307	165.214	164.667	0.981791	1284.74	1.06258	24	70	23	69.1578	53.017	31.3333	89	11.18	0.371794	0.0597983	69307	168.278	84.1391
8	1287	2.77005	0.768358	0.373134	438.225	62.2945	48.0759	179.801	68.1048	24.5861	62.3939	22.1359	43.9571	35.386	9.77989	155.931	3.61825	1.65085	67.5695	26.1531	50.5051	0.00067031	66.0414	23.9337	166.904	61873.7	155.169	153.736	0.980582	1207.06	1.04537	25	67	24	67.0729	50.2492	36	72	6.80043	0.368873	0	61873.7	158.242	79.1211
9	1599	2.97385	0.76875	0.325	119.325	70.6404	52.1647	178.96	78.9531	26.5491	73.437	25.0799	45.3394	40.9631	10.3315	181.491	3.96488	1.68754	69.2739	31.1901	56.03	0.00083281	79.0596	25.7765	188.318	83411.3	180.89	176.107	1	1503.24	1.04485	26	80	25	79.0117	57.8472	36.3333	87.6667	8.91363	0.375896	0.0187617	83411.3	178.544	89.2721
10	1442	1.99511	0.801111	0.5	324.35	60.5035	46.9813	179.85	61.1011	30.6254	58	29	42.9956	31.6112	12.3595	152.846	2.55764	1.34117	66.568	24.6976	49.6782	0.00075104	59.0261	29.0813	159.49	67747	152.087	148.088	1	1356.71	1.05871	30	60	29	59.8172	48.6262	33.6667	76.6667	7.45764	0.371171	0.00762829	67747	151.213	75.6065
11	1128	2.987	0.77686	0.333333	458.734	62.6986	51.4634	1.29067	66.2777	22.1887	62.1691	18.9737	38.4111	34.1877	8.73924	151.828	3.91198	1.79645	71.2562	28.9246	54.2092	0.00058749	64.9384	21.8731	162.318	58050.7	150.227	147.73	0.976169	1049.11	1.0568	22	66	21	65	48.5129	38.6667	71	6.61536	0.376946	0	58050.7	153.895	76.9473
12	1127	2.6458	0.765625	0.359375	501.924	61.9805	49.3443	179.051	62.6054	23.6622	58	21	38.0514	33.2811	9.07631	149.893	3.6668	1.56619	67.3904	28.252	52.3904	0.00058697	63.0411	22.6594	151.834	55611	147.765	142.503	1	1052.92	1.04278	23	64	22	63	47.1655	35	81.3333	8.00847	0.360558	0.0124224	55611	143.954	71.977
13	1229	2.60072	0.768125	0.390625	522.711	61.974	51.259	1.8266	64.7021	24.8785	59.3043	21.5407	39.0396	33.466	9.71116	153.34	3.44614	1.55233	71.1456	28.7323	53.8991	0.0006401	63.1273	24.7209	158.318	62997.3	151.829	147.753	1	1155	1.04495	25	64	24	63.4808	48.4261	38.6667	67.6667	5.11036	0.342811	0	62997.3	150.102	75.0512
14	1200	3.11973	0.828157	0.304348	189.769	65.8575	49.1567	179.821	69.9204	22.4123	63	19	39.9734	35.2507	8.77032	159.282	4.01931	1.68533	66.47	28.0967	52.9033	0.00062499	68.009	20.1282	162.42	58988	157.936	154.8	1	1119.67	1.05072	21	69	20	68.0646	50.4055	33.3333	68	5.75266	0.358193	0	58988	153.99	76.9949
15	1185	2.75318	0.685764	0.333333	253.97	66.1198	51.9809	0.776272	65.9185	23.9426	65.1153	23.0868	40.0606	37.7314	8.97042	159.287	4.20621	1.82437	69.3629	31.5274	55.0523	0.00061718	71.0071	23.4721	166.318	61597.3	158.704	148.961	1	1084.6	1.0486	24	72	23	71	50.9723	36.6667	89	9.04813	0.358418	0.0185654	61597.3	157.687	78.8434
16	1495	7.24241	0.791843	0.135593	38.6997	92.1445	45.5338	179.865	118.842	16.4091	110.368	15.1327	43.5635	59.4791	6.30199	244.196	9.43814	3.38571	61.7565	24.9619	49.8829	0.00077864	117	15.1579	254.904	68073	243.604	244.094	1	1372.75	1.05944	16	118	15	117	77.7377	33.3333	77	6.66655	0.375886	0.00668896	68073	241.671	120.836
Obj.#	Area	Aspect	Area/Box	Box X/Y	Center-X	Center-Y	Den./Inten. (	Angle	Axis (major)	Axis (minor)	Diameter (max	Diameter (min	Diameter (mea	Radius (max)	Radius (min)	Perimeter	Radius Ratio	Roundness	Den./Inten. (	Den./Inten. (	Den./Inten. (	Per Area (Obj	Size (length)	Size (width)	Perimeter2	IOD	Perimeter (co	Perimeter (el	Perimeter (ra	Area (polygon	Fractal Dimen	Box Width	Box Height	Feret (min)	Feret (max)	Feret (mean)	Den./Inten. (	Den./Inten. (	Den./Inten. (	Margination	Heterogeneity	Den./Inten. (	Perimeter3	Perimeter Len
1	1477	2.23764	0.748986	0.426471	68.4523	65.151	51.2821	178.297	65.8747	29.4394	62.6418	26.4764	43.0735	36.6721	11.4533	165.105	3.20189	1.56918	70.1043	30.7258	53.0163	0.00076927	67.0893	29.0578	173.974	75743.7	161.875	155.239	0.98138	1379.75	1.04278	29	68	28	67.0694	51.8844	37.3333	86.6667	7.23758	0.361237	0.00677048	75743.7	164.946	82.473
2	1462	2.44319	0.745918	0.4	137.909	63.7004	59.7015	0.912958	68.4187	28.0038	65.2763	26	42.6722	35.6393	10.9131	162.924	3.26572	1.54236	81.7387	37.2421	60.1238	0.00076145	68.9116	27.4746	170.56	87283.7	161.574	158.187	0.999164	1349.19	1.04163	28	70	27	69.1578	52.0753	42.3333	81.6667	6.44707	0.351811	0	87283.7	161.709	80.8546
3	1099	3.65789	0.679654	0.272727	185.528	69.7361	56.8568	0.758985	73.0064	19.9586	70	21.4009	41.9051	40.4326	7.4769	166.801	5.40767	2.31581	75.0009	36.545	59.0246	0.00057239	76.0066	20.5016	177.834	62485.7	164.378	158.169	0.974936	976.833	1.04291	21	77	20	76	53.1194	36.3333	110.667	14.8182	0.383499	0.0828025	62485.7	168.603	84.3017
4	1297	3.22469	0.692842	0.307692	203.802	69.4449	55.5785	178.954	74.244	23.0236	67.2681	20.025	41.4568	40.415	8.81308	173.697	4.58579	2.07846	75.5759	33.8327	57.3269	0.00067552	77.0237	23.5802	184.802	72085.3	169.379	163.57	0.966711	1175.38	1.05458	24	78	23	77	54.6755	37	84.3333	8.63229	0.365012	0.00077101	72085.3	175.212	87.606
5	1109	2.74944	0.679118	0.323944	250.322	68.9946	51.5537	2.34758	63.9289	23.2516	66.4831	22.1359	39.3884	39.4058	8.67809	158.466	4.54084	1.93449	69.174	30.8413	54.6456	0.0005776	70.0232	23.2104	166.662	57173	157.358	144.5	0.995862	1027.08	1.05589	23	71	22	70	50.5537	39.6667	78	6.27173	0.370493	0.00180342	57173	158.012	79.0061
6	1114	3.51926	0.666268	0.289474	328.843	70.1768	55.4318	176.445	72.3157	20.5485	69.3542	17.1172	39.4727	40.7554	7.84489	167.693	5.19515	2.26939	73.6068	34.763	57.9255	0.0005802	74.7937	22.5717	177.49	61751	163.792	157.432	0.973342	992.972	1.04889	22	76	21	75	52.8704	34.6667	86.6667	8.46225	0.366202	0.00987432	61751	168.278	84.1391
7	1392	2.61703	0.764835	0.371429	44.658	65.5898	51.5014	179.116	69.0334	26.3785	65.1153	24.7386	42.6143	36.1028	10.3501	164.383	3.48816	1.71983	70.8305	30.7026	52.9713	0.00072499	68.8838	25.5676	175.146	71690	160.274	157.457	0.965174	1275.9	1.04626	26	70	25	69.3539	51.8527	35.6667	73	6.91656	0.368831	0	71690	166.057	83.0284
8	1045	2.8827	0.708955	0.328358	116.737	63.8421	60.9879	178.511	63.2046	21.9255	59.0339	21.587	37.3844	34.172	8.26467	151.214	4.13471	1.91628	78.2947	40.6813	63.9876	0.00054427	66.0037	21.9284	159.834	63732.3	149.196	141.701	0.98454	953.625	1.06552	22	67	21	66	47.8908	43.3333	95	10.2264	0.374115	0.0334928	63732.3	151.538	75.7692
9	1270	2.92865	0.745305	0.338028	270.265	68.2512	55.0937	176.955	69.9232	23.8756	66.7083	22.561	40.7443	38.3862	9.26875	161.882	4.14146	1.75368	74.2567	34.2441	56.7803	0.00066145	70.3261	24.8799	170.662	69969	161.053	156.354	0.995355	1188.01	1.0504	24	71	23	70.4471	51.6006	34	89	8.96537	0.355615	0.0102362	69969	161.804	80.9022
10	923	4.1447	0.743755	0.232877	312.52	71.6392	51.576	1.88672	70.9258	17.1124	68.2642	16.2788	36.2147	39.1788	6.48999	156.306	6.03681	2.45958	68.4084	31.3868	54.9328	0.00048072	71.9939	17.3083	166.904	47604.7	154.527	151.524	0.97652	810.167	1.04419	17	73	16	72	49.9434	36	91	9.75505	0.388724	0.0379198	47604.7	158.242	79.1211
Healthy-6	Area	Aspect	Area/Box	Box X/Y	Center-X	Center-Y	Den./Inten. (	Angle	Axis (major)	Axis (minor)	Diameter (max	Diameter (min	Diameter (mea	Radius (max)	Radius (min)	Perimeter	Radius Ratio	Roundness	Den./Inten. (	Den./Inten. (	Den./Inten. (	Per Area (Obj	Size (length)	Size (width)	Perimeter2	IOD	Perimeter (co	Perimeter (el	Perimeter (ra	Area (polygon	Fractal Dimen	Box Width	Box Height	Feret (min)	Feret (max)	Feret (mean)	Den./Inten. (	Den./Inten. (	Den./Inten. (	Margination	Heterogeneity	Den./Inten. (	Perimeter3	Perimeter Len
1	2461	3.4698	0.756068	0.295238	72.078	80.9086	106.043	1.50152	105.543	30.4177	99.5038	28.0713	52.6741	54.6785	12.0784	236.798	4.52698	1.91233	147.577	60.0321	110.52	0.00169996	104.279	29.7761	250.012	260971	233.871	230.192	0.986638	2338.1	1.04487	31	105	30	104.675	75.0797	72	154.333	8.75688	0.347062	0.0130028	260971	237.038	118.519
2	2130	5.03246	0.784819	0.194915	119.666	84.2174	98.7864	0.115253	118.537	23.5545	110.454	19.3132	54.3896	63.2096	8.94492	253.328	7.06654	2.4656	144.086	53.2728	99	0.00147131	117	22.0341	262.458	210415	251.457	248.868	1	1998.44	1.07323	23	118	22	117	80.2241	74	130.667	7.77605	0.361873	0.00328638	210415	248.835	124.418
3	2389	3.81359	0.762771	0.268519	213.607	84.1741	106.912	1.30735	109.009	28.5844	101.597	25.0799	51.9671	55.0194	11.6087	239.543	4.73951	2.01192	153.621	58.6622	108.453	0.00165022	107.041	27.9699	250.598	255413	237.441	235.004	0.999359	2232.79	1.04885	29	108	28	107	76.0578	75	132.667	7.67759	0.34798	0.00502302	255413	237.593	118.797
4	1948	4.16578	0.687125	0.257143	265.289	87.4148	106.623	3.27428	103.857	24.931	100.404	21.8403	48.9208	58.2303	9.72034	231.587	5.99056	2.32889	153.167	59.9892	106.712	0.0013456	104.059	27.7281	242.458	207701	227.861	221.762	0.991241	1805.6	1.05107	27	105	26	104	73.1175	76.6667	165	12.2603	0.359426	0.0549281	207701	229.874	114.937
5	2074	3.46215	0.671197	0.291262	47.2932	79.918	110.709	179.388	97.571	28.1822	92.5419	26.1725	48.0904	53.9622	10.7072	225.879	5.03982	2.07113	157.749	62.7666	111.611	0.00143263	101.994	29.4258	238.356	229610	223.639	212.866	0.989612	1962.22	1.04026	30	103	29	102	71.6728	82	145	11.3297	0.34565	0.0192864	229610	225.987	112.993
6	2320	5.59435	0.692951	0.217742	140.22	90.2341	99.3106	2.75218	130.692	23.3614	121.004	18.1108	49.4206	63.9792	8.78329	268.091	7.2842	2.50799	144.234	52.8478	100.85	0.00160256	122.858	24.702	276.7	230401	266.584	272.301	1	2183.67	1.03878	27	124	26	123	85.054	71.3333	153.667	9.21678	0.353852	0.0155172	230401	262.338	131.169
7	1946	3.60829	0.668269	0.269231	190.102	82.2513	102.453	0.418958	96.6438	26.7839	90.4489	23.3452	48.3967	53.6694	9.90144	227.596	5.42036	2.22599	146.897	56.2518	104.211	0.00134421	103.005	26.7653	239.426	199374	222.992	209.731	0.982337	1842.15	1.03508	28	104	27	103	71.5537	78.3333	134	7.36432	0.350902	0.00205549	199374	227.002	113.501
8	1999	3.51692	0.693135	0.271845	287.598	87.977	108.28	176.992	96.5545	27.4542	92.7631	24.5153	49.6653	56.9714	10.5978	226.627	5.37576	2.10253	150.556	61.5718	112.714	0.00138083	101.859	28.4847	233.872	216453	223.581	210.218	1	1860.86	1.03138	28	103	27	102	71.5575	76.3333	161.333	14.0535	0.356668	0.0810405	216453	221.734	110.867
Obj.#	Area	Aspect	Area/Box	Box X/Y	Center-X	Center-Y	Den./Inten. (	Angle	Axis (major)	Axis (minor)	Diameter (max	Diameter (min	Diameter (mea	Radius (max)	Radius (min)	Perimeter	Radius Ratio	Roundness	Den./Inten. (	Den./Inten. (	Den./Inten. (	Per Area (Obj	Size (length)	Size (width)	Perimeter2	IOD	Perimeter (co	Perimeter (el	Perimeter (ra	Area (polygon	Fractal Dimen	Box Width	Box Height	Feret (min)	Feret (max)	Feret (mean)	Den./Inten. (	Den./Inten. (	Den./Inten. (	Margination	Heterogeneity	Den./Inten. (	Perimeter3	Perimeter Len
1	3634	2.83875	0.803982	0.353982	56.5217	86.6164	116.452	0.247711	115.797	40.7916	110.041	38	62.5944	57.783	16.4827	268.332	3.50567	1.61809	170.158	66.781	112.418	0.00251022	111.977	39.2201	280.356	423188	264.582	260.286	0.995398	3474.68	1.04415	40	113	39	112.441	84.7835	80	146.333	7.83329	0.341255	0.0024766	423188	265.805	132.903
2	2620	3.42257	0.772406	0.301887	148.386	81.2355	99.5406	179.292	107.994	31.5536	101.597	29.0689	54.0024	54.4501	12.6159	239.558	4.31598	1.84689	149.661	53.1614	95.7989	0.00180979	105.066	31.5411	252.942	260796	238.44	235.965	0.994268	2478	1.06022	32	106	31	105.082	76.3515	76.3333	159.333	14.3232	0.363601	0.0645038	260796	239.815	119.907
3	2378	2.78961	0.721043	0.350515	233.899	75.5471	93.8638	177.733	93.4165	33.4874	89.0505	29	52.5093	52.126	13.1083	221.437	3.97655	1.86402	136.943	51.2704	93.3776	0.00164262	96.0831	34.161	240.738	223208	219.442	210.613	0.961419	2224.08	1.04158	34	97	33	96	70.6701	71	147.667	10.796	0.358475	0.0349033	223208	228.248	114.124
4	2369	2.9483	0.763209	0.329897	261.838	75.6112	98.2868	2.25475	95.6196	32.4321	90.802	29.1548	51.7608	51.9986	12.8442	220.689	4.04841	1.81317	135.608	55.588	103.664	0.00163641	96.1617	33.1398	238.012	232841	219.572	213.58	0.973015	2234.94	1.04964	32	97	31	96.1258	70.5632	73	184	16.2206	0.365966	0.0755593	232841	225.661	112.831
5	3257	2.96447	0.785956	0.330357	90.1529	86.8474	117.252	0.0206621	112.236	37.8605	104.389	33.1361	59.5487	58.6466	15.1537	261.313	3.87012	1.77825	168.648	67.5898	115.518	0.0022498	111.002	36.0173	277.566	381889	258.424	250.473	0.981991	3099.18	1.04925	37	112	36	111	82.6698	79.3333	160	8.16328	0.342694	0.010132	381889	263.163	131.582
6	2501	2.96553	0.757879	0.33	176.022	81.7849	105.761	1.17374	98.6286	33.2583	93.0054	31.5753	54.0205	52.8448	13.0242	229.902	4.05744	1.71105	151.345	58.5682	107.369	0.00172759	99.0612	33.038	239.044	264508	227.891	220.093	1	2388.86	1.04436	33	100	32	99	72.7327	70.3333	168.667	17.2275	0.359212	0.121951	264508	226.637	113.319
Obj.#	Area	Aspect	Area/Box	Box X/Y	Center-X	Center-Y	Den./Inten. (	Angle	Axis (major)	Axis (minor)	Diameter (max	Diameter (min	Diameter (mea	Radius (max)	Radius (min)	Perimeter	Radius Ratio	Roundness	Den./Inten. (	Den./Inten. (	Den./Inten. (	Per Area (Obj	Size (length)	Size (width)	Perimeter2	IOD	Perimeter (co	Perimeter (el	Perimeter (ra	Area (polygon	Fractal Dimen	Box Width	Box Height	Feret (min)	Feret (max)	Feret (mean)	Den./Inten. (	Den./Inten. (	Den./Inten. (	Margination	Heterogeneity	Den./Inten. (	Perimeter3	Perimeter Len
1	2233	4.7826	0.756949	0.211864	56.6314	88.8437	98.4659	179.611	118.228	24.7206	113	22.0907	52.4525	59.6267	9.63271	254.496	6.19003	2.56944	137.141	51.7062	106.551	0.00154246	117.024	24.346	271.184	219874	251.312	249.243	0.977452	2047.33	1.04716	25	118	24	117	80.7517	70.3333	151.333	10.2716	0.35835	0.0344827	219874	257.11	128.555
2	2105	4.23743	0.851537	0.23301	121.196	82.0751	101.718	179.798	107.57	25.3857	100.603	22.0907	51.7587	52.8808	10.1965	230.747	5.18619	2.29205	143.941	53.2147	107.997	0.00145405	102.028	23.2577	250.598	214116	227.371	229.297	0.956973	1959.9	1.05878	24	103	23	102.293	72.7815	72	141	9.15735	0.355507	0.0104513	214116	237.593	118.797
3	1883	5.51785	0.785238	0.201835	183.463	83.0664	107.138	178.974	116.154	21.0506	107.005	19.3132	51.4528	54.9356	8.46282	240.56	6.49141	2.64648	148.538	58.6766	114.2	0.0013007	108.144	20.2626	255.044	201741	235.508	242.236	0.973955	1758.15	1.07321	22	109	21	108.362	75.6145	70	155.667	9.59331	0.353746	0.015401	201741	241.806	120.903
4	1513	4.47944	0.731625	0.234043	226.762	78.9498	113.504	1.29427	94.0165	20.9885	87.5728	18.3848	43.7393	49.3456	8.23808	202.527	5.98994	2.44748	156.822	65.3741	118.317	0.00104512	93.0214	21.6497	217.044	171732	199.697	199.344	0.97044	1376.82	1.04222	22	94	21	93	64.279	85.3333	171.667	14.5609	0.358582	0.0713814	171732	205.78	102.89
5	1455	7.34829	0.783944	0.137931	38.8186	89.3265	94.3636	0.224495	118.063	16.0668	109.005	16.1555	43.2129	58.6531	6.19006	240.315	9.47537	3.67441	135.463	50.4564	97.1711	0.00100505	114.999	15.2506	255.63	137299	238.498	242.338	0.984061	1272.12	1.06159	16	116	15	115	76.6196	70	140.667	12.8356	0.386678	0.0515464	137299	242.362	121.181
6	1511	4.8246	0.740686	0.196078	101.315	82.0993	98.8074	0.255443	97.9471	20.3016	92.3472	19.3132	47.4119	51.6739	7.68562	213.245	6.72346	2.69838	143.69	51.1052	101.627	0.00104373	100.999	19.2361	225.732	149298	211.594	206.337	0.988686	1350.75	1.07708	20	102	19	101	68.3297	78.6667	140.667	8.75594	0.354993	0.0145599	149298	214.015	107.008
7	1484	4.62013	0.642424	0.209524	165.46	85.6038	103.21	179.409	95.9077	20.7586	92	21.1896	45.2046	54.0012	7.55017	217.347	7.15232	2.84199	146.172	57.9299	105.53	0.00102508	104.025	20.9473	232.114	153164	216.89	202.788	0.985559	1356.07	1.04549	22	105	21	104	69.8141	76.6667	169	15.6238	0.376245	0.0768194	153164	220.068	110.034
8	1594	3.1253	0.68885	0.292135	246.829	78.1982	106.813	177.622	81.5935	26.1075	78.4474	25	44.8882	47.2323	9.83136	194.969	4.80425	2.08347	142.256	61.0082	117.174	0.00110107	87.9657	26.804	205.872	170259	193.506	180.594	0.991378	1455.17	1.03691	26	89	25	88	62.1551	73.3333	159	12.4374	0.354381	0.044542	170259	195.189	97.5943
Obj.#	Area	Aspect	Area/Box	Box X/Y	Center-X	Center-Y	Den./Inten. (	Angle	Axis (major)	Axis (minor)	Diameter (max	Diameter (min	Diameter (mea	Radius (max)	Radius (min)	Perimeter	Radius Ratio	Roundness	Den./Inten. (	Den./Inten. (	Den./Inten. (	Per Area (Obj	Size (length)	Size (width)	Perimeter2	IOD	Perimeter (co	Perimeter (el	Perimeter (ra	Area (polygon	Fractal Dimen	Box Width	Box Height	Feret (min)	Feret (max)	Feret (mean)	Den./Inten. (	Den./Inten. (	Den./Inten. (	Margination	Heterogeneity	Den./Inten. (	Perimeter3	Perimeter Len
1	2091	2.34076	0.754329	0.392857	76.3515	72.01	113.233	178.746	80.2389	34.279	74.9533	31.5753	50.4239	43.1287	13.3515	200.276	3.23025	1.65002	162.914	62.144	114.641	0.00144437	82.9145	33.0429	213.286	236771	196.511	187.202	0.97178	1972.15	1.04677	33	84	32	83	62.9833	72	163.667	11.7083	0.348259	0.0454328	236771	202.218	101.109
2	2192	2.08969	0.846332	0.472973	161.984	66.9535	106.035	179.571	77.0629	36.8777	70.6116	32.7567	50.5694	39.037	14.9846	191.538	2.60515	1.34411	151.456	55.9754	110.674	0.00151414	73.0279	34.3582	198.662	232429	189.617	184.587	1	2100.32	1.05242	35	74	34	73.738	60.6349	85.6667	170.333	14.546	0.361629	0.0821168	232429	188.35	94.175
3	1942	4.8469	0.832762	0.207547	211.913	82.2997	114.977	179.88	110.503	22.7987	103	19.105	45.5818	53.478	9.09196	232.508	5.8819	2.46798	163.479	65.6818	115.769	0.00134145	105.014	21.119	249.528	223285	228.999	232.699	0.967965	1804.67	1.0644	22	106	21	105.181	73.3897	91	155.667	10.1357	0.359004	0.0133883	223285	236.578	118.289
4	1748	4.68078	0.771403	0.213592	276.4	80.8776	113.872	0.220629	103.331	22.0757	96.3328	19	45.4099	51.8407	8.60042	221.736	6.02769	2.43662	164.965	63.9068	112.745	0.00120744	102.007	21.177	232.56	199049	218.958	218.237	0.993057	1587.72	1.04656	22	103	21	102	70.4562	76.6667	161.333	11.0931	0.364961	0.041762	199049	220.489	110.244
5	1780	5.28958	0.864078	0.194175	295.406	80.9702	122.922	0.125219	110.616	20.9121	102.005	16.1245	47.3428	51.7175	7.59387	227.373	6.81043	2.45004	169.595	72.391	126.779	0.00122955	102.015	19.1835	239.044	218801	224.538	231.371	0.990739	1668.32	1.06811	20	103	19	102.195	71.7586	72.3333	178.667	15.8506	0.363857	0.0966292	218801	226.637	113.319
6	1831	5.11681	0.648142	0.221239	353.336	81.2103	96.8596	1.83697	111.43	21.7772	108.462	18.6815	50.3402	61.2308	8.33908	243.216	7.34264	2.82724	144.123	47.7673	98.6887	0.00126478	112.103	25.4622	257.77	177350	239.783	233.648	0.981138	1681.14	1.04714	25	113	24	112	76.6529	71.6667	140.333	10.4474	0.357195	0.0273075	177350	244.392	122.196
7	2061	2.47013	0.766741	0.380952	48.001	72.2033	116.285	0.54255	81.6038	33.0362	76.4853	29.6142	49.4683	43.2197	13.0006	197.431	3.32443	1.65679	172.774	63.3222	112.759	0.00142365	83.0152	31.33	211.044	239664	194.852	188.249	0.973815	1923	1.04802	32	84	31	83	62.8663	81.3333	174.667	13.681	0.356674	0.0553129	239664	200.092	100.046
8	1782	2.24811	0.752534	0.432432	132.447	67.0129	98.5615	179.994	72.6057	32.2963	68.2642	31.1448	46.5404	38.1381	12.5533	178.705	3.03809	1.48338	144.162	48.8496	102.673	0.00123093	73.0005	31.0045	187.146	175637	177.618	170.919	1	1688.92	1.05062	32	74	31	73.1386	56.8134	79.3333	146.333	7.64027	0.339887	0.0084175	175637	177.433	88.7167
9	1640	7.5331	0.772128	0.152542	397.218	89.95	91.7494	179.102	126.82	16.8351	115.352	13.6015	47.8023	59.2328	4.34701	255.668	13.6261	3.72949	148.378	41.6146	85.2555	0.00113284	116.923	16.2018	280.152	150469	248.477	260.03	0.935479	1505.38	1.07295	18	118	17	117	79.5512	68.3333	142	13.9746	0.379765	0.0707317	150469	265.615	132.807
10	1759	5.58732	0.722085	0.181034	413.731	87.4332	92.2009	179.706	113.481	20.3104	107.019	18.1108	45.2878	58.9523	7.74266	242.061	7.61396	2.89049	140.384	42.4332	93.7857	0.00121504	115.009	19.9228	256.114	162181	240.626	236.461	0.990958	1623.28	1.0425	21	116	20	115	77.1719	67.6667	141	15.4384	0.377262	0.0949403	162181	242.822	121.411
11	1869	4.47093	0.773913	0.219048	232.143	82.8721	122.21	0.77481	104.446	23.3611	97.0052	20	45.3676	53.606	9.14428	224.835	5.86224	2.43532	166.768	72.1712	127.69	0.00129103	103.963	22.6065	240.942	228410	222.889	221.496	0.975708	1705.18	1.0518	23	105	22	104	71.7429	64	174.333	14.6069	0.362947	0.0749064	228410	228.438	114.219
12	1632	5.80017	0.788025	0.174312	335.436	81.163	93.6534	178.189	111.279	19.1855	105.475	17	46.2095	59.3213	7.56609	233.102	7.84042	3.05477	145.096	44.1477	91.7163	0.00112732	108.104	19.2554	249.77	152842	228.961	231.311	0.966862	1460.85	1.05271	19	109	18	108	73.8044	73	137.667	10.053	0.369049	0.0171569	152842	236.808	118.404
Obj.#	Area	Aspect	Area/Box	Box X/Y	Center-X	Center-Y	Den./Inten. (	Angle	Axis (major)	Axis (minor)	Diameter (max	Diameter (min	Diameter (mea	Radius (max)	Radius (min)	Perimeter	Radius Ratio	Roundness	Den./Inten. (	Den./Inten. (	Den./Inten. (	Per Area (Obj	Size (length)	Size (width)	Perimeter2	IOD	Perimeter (co	Perimeter (el	Perimeter (ra	Area (polygon	Fractal Dimen	Box Width	Box Height	Feret (min)	Feret (max)	Feret (mean)	Den./Inten. (	Den./Inten. (	Den./Inten. (	Margination	Heterogeneity	Den./Inten. (	Perimeter3	Perimeter Len
1	1990	3.79323	0.767747	0.28125	69.3437	78.2508	116.2	1.02504	98.9899	26.0965	90.5538	23.7697	48.8181	49.1471	10.3468	215.021	4.75	2.06799	161.414	67.5266	119.659	0.00137461	95.0742	25.3876	232.942	231238	213.564	213.536	0.966995	1876.94	1.05938	27	96	26	95.0326	68.8824	72	164.333	12.2125	0.34869	0.0432161	231238	220.854	110.427
2	1489	4.53396	0.796257	0.258824	113.524	72.8778	118.986	0.0908081	94.1913	20.7746	83.3847	16.2788	45.0577	43.0184	7.52483	196.999	5.71686	2.18458	163.866	72.3606	120.731	0.00102854	84.0015	21.0285	205.974	177170	192.189	199.494	0.984152	1389.17	1.05225	22	85	21	84.1836	61.6967	78.3333	169.667	16.6351	0.35084	0.102082	177170	195.284	97.6419
3	1353	5.49699	0.684717	0.182692	178.166	76.6467	107.94	177.945	99.4279	18.0877	98.1835	16.2788	45.3476	56.7662	6.84357	218.398	8.29483	3.32099	153.035	59.4501	111.336	0.00093459	102.934	19.4944	233.114	146043	214.954	207.407	0.965003	1188.93	1.07403	19	104	18	103	69.5092	81.6667	146.667	10.845	0.36437	0.0192165	146043	222.75	111.375
4	1604	5.45214	0.778641	0.194175	194.769	77.2332	103.266	1.7797	106.988	19.6232	101.71	17.2627	48.2615	55.3151	7.77221	224.746	7.11704	2.83873	143.89	56.1652	109.741	0.00110797	102.013	20.3263	240.7	165638	221.319	223.304	0.969813	1459.92	1.0509	20	103	19	102	71.1131	68	143.333	8.10835	0.355027	0.0124688	165638	228.208	114.104
5	1331	5.13971	0.761442	0.206522	234.863	76.9294	108.5	0.342863	94.4568	18.3778	88.0057	17.1172	45.8984	46.978	7.13785	197.439	6.58154	2.53425	151.977	60.3967	113.126	0.0009194	90.9804	18.251	208.904	144414	195.155	197.992	0.985331	1231.79	1.04703	19	92	18	91	62.5912	69	135.333	9.25197	0.349074	0.00751314	144414	198.061	99.0303
6	1387	3.73659	0.798044	0.278481	305.769	67.2278	113.516	2.21415	82.1752	21.992	76.0263	20.2485	45.2503	41.7044	8.77151	179.755	4.75453	1.95421	158.554	65.0541	116.939	0.00095808	78.0963	22.2979	187.006	157446	177.089	177.577	0.998816	1280.06	1.06364	22	79	21	78.0165	56.9822	82	148.333	12.8288	0.362227	0.0144196	157446	177.299	88.6493
7	1942	3.24217	0.712399	0.308511	46.0505	76.776	123.947	0.843119	90.9502	28.0522	85.4751	26.9258	48.6388	48.0645	10.9518	208.808	4.38872	2.00071	170.336	75.1473	126.357	0.00134145	93.0929	27.7174	224.286	240705	206.465	200.22	0.963081	1827.99	1.03786	29	94	28	93.2383	66.6337	92	186	14.4935	0.359154	0.0623069	240705	214.38	107.19
8	1547	3.32649	0.72561	0.317073	133.815	71.0129	118.584	177.54	82.3805	24.765	76.4199	22.8254	48.5931	41.9243	9.24056	188.674	4.53698	1.96402	161.034	70.6464	124.07	0.0010686	81.0112	24.8793	199.63	183449	186.263	180.699	0.984109	1451.47	1.05857	26	82	25	81	59.8111	65	175.667	16.0538	0.340067	0.0950226	183449	189.27	94.6351
9	1142	5.97376	0.754792	0.191011	250.225	76.1419	108.56	178.889	94.109	15.7537	88.5664	13.6015	37.8344	45.569	6.22665	194.001	7.31839	2.96515	149.3	61.4606	114.919	0.00078884	88.1774	15.5015	207.974	123975	190.846	195.263	0.967877	1043.44	1.05869	17	89	16	88.5564	61.2046	76	155.667	9.46968	0.353566	0.0175131	123975	197.18	98.59
10	1051	3.88444	0.758297	0.233766	287.834	65.9715	123.244	178.735	73.2701	18.8624	68.2642	16.1245	38.4597	41.6496	7.16561	166.122	5.81242	2.20863	167.856	76.4339	125.441	0.00072598	76.0698	17.6803	173.006	129529	165.017	157.626	1	969.375	1.05104	18	77	17	76.0261	52.8982	84	185	18.4315	0.347175	0.170314	129529	164.026	82.0129
Obj.#	Area	Aspect	Area/Box	Box X/Y	Center-X	Center-Y	Den./Inten. (	Angle	Axis (major)	Axis (minor)	Diameter (max	Diameter (min	Diameter (mea	Radius (max)	Radius (min)	Perimeter	Radius Ratio	Roundness	Den./Inten. (	Den./Inten. (	Den./Inten. (	Per Area (Obj	Size (length)	Size (width)	Perimeter2	IOD	Perimeter (co	Perimeter (el	Perimeter (ra	Area (polygon	Fractal Dimen	Box Width	Box Height	Feret (min)	Feret (max)	Feret (mean)	Den./Inten. (	Den./Inten. (	Den./Inten. (	Margination	Heterogeneity	Den./Inten. (	Perimeter3	Perimeter Len
1	2604	3.2252	0.729412	0.32381	49.1705	83.3018	110.788	179.904	104.912	32.5289	97.7394	29	53.6294	53.8738	12.833	239.748	4.19805	1.81806	161.497	61.77	109.097	0.00179874	104.01	32.9715	251.63	288492	237.641	231.131	0.996111	2491.21	1.04573	34	105	33	104.087	75.9247	71.3333	186	21.3041	0.357643	0.191628	288492	238.569	119.285
2	2422	2.97205	0.741353	0.333333	135.107	81.0045	107.967	0.461448	97.0096	32.6407	91.5915	30	53.7075	51.9552	12.8935	224.856	4.02957	1.78093	161.438	56.7886	105.673	0.00167302	97.9646	32.4097	239.528	261495	222.735	216.404	0.980789	2304.44	1.0462	33	99	32	98	71.7417	80.6667	151	10.9521	0.354495	0.0231214	261495	227.097	113.549
3	2937	2.84069	0.776984	0.342857	78.5444	82.3024	107.536	178.8	104.407	36.7542	97.6217	33.541	56.6864	53.6056	14.5476	243.513	3.68485	1.65913	153.029	58.3623	111.218	0.00202876	104.145	34.8513	255.63	315834	242.374	234.657	1	2817.32	1.04585	36	105	35	104.283	77.472	75	173.667	18.0489	0.365877	0.15458	315834	242.362	121.181
4	2711	2.44838	0.68167	0.42268	164.885	80.0468	108.201	177.905	93.703	38.2714	89.4539	34.4819	55.0757	51.5549	14.8846	233.469	3.46364	1.68111	154.909	58.7595	110.934	0.00187265	96.1552	40.3267	246.942	293332	229.567	216.551	0.980526	2594.75	1.05493	41	97	40	96.1258	73.424	64.6667	149	10.9346	0.350339	0.0225009	293332	234.126	117.063
Obj.#	Area	Aspect	Area/Box	Box X/Y	Center-X	Center-Y	Den./Inten. (	Angle	Axis (major)	Axis (minor)	Diameter (max	Diameter (min	Diameter (mea	Radius (max)	Radius (min)	Perimeter	Radius Ratio	Roundness	Den./Inten. (	Den./Inten. (	Den./Inten. (	Per Area (Obj	Size (length)	Size (width)	Perimeter2	IOD	Perimeter (co	Perimeter (el	Perimeter (ra	Area (polygon	Fractal Dimen	Box Width	Box Height	Feret (min)	Feret (max)	Feret (mean)	Den./Inten. (	Den./Inten. (	Den./Inten. (	Margination	Heterogeneity	Den./Inten. (	Perimeter3	Perimeter Len
1	2717	2.74379	0.778064	0.371134	49.5053	79.064	109.638	179.771	98.3918	35.8598	93.3435	33.2415	54.8993	49.2695	14.4948	228.001	3.39911	1.5946	162.315	57.5263	109.071	0.00187679	96.0232	34.8757	240.942	297886	225.784	222.479	0.988383	2604.21	1.04052	36	97	35	96.1258	72.3767	76.6667	143	13.9607	0.348654	0.0518955	297886	228.438	114.219
2	1887	2.69335	0.719131	0.390244	164.903	69.4796	97.3072	1.43916	81.6852	30.3285	77.4145	28.2312	47.7737	42.2658	11.9127	194.844	3.54797	1.73034	142.337	49.4096	100.175	0.00130346	81.0247	31.9446	206.942	183619	190.767	185.322	0.972289	1770.42	1.05206	32	82	31	81	61.2063	65.6667	153.333	12.8665	0.374404	0.0551139	183619	196.204	98.102
3	1845	2.57978	0.778481	0.379747	139.018	69.1767	104.297	178.937	78.9648	30.6091	74.0068	28.0713	46.5106	41.5869	11.9834	188.614	3.47037	1.61825	159.46	52.1339	101.296	0.00127445	78.1536	29.7928	199.286	192427	186.685	180.603	0.98804	1755.56	1.04913	30	79	29	78.5066	59.6566	76	143.667	10.7928	0.356562	0.0363144	192427	188.945	94.4724
4	2520	2.26664	0.694789	0.419355	80.7948	78.2829	111.137	178.423	86.8874	38.3331	84.7703	35.2278	53.9077	48.9039	14.7975	219.074	3.30486	1.60083	164.684	58.3611	110.367	0.00174071	92.0202	38.1417	232.254	280066	217.668	204.16	0.988487	2410.42	1.02818	39	93	38	92	69.8291	64.3333	143	9.77274	0.352798	0.0146825	280066	220.203	110.101
Obj.#	Area	Aspect	Area/Box	Box X/Y	Center-X	Center-Y	Den./Inten. (	Angle	Axis (major)	Axis (minor)	Diameter (max	Diameter (min	Diameter (mea	Radius (max)	Radius (min)	Perimeter	Radius Ratio	Roundness	Den./Inten. (	Den./Inten. (	Den./Inten. (	Per Area (Obj	Size (length)	Size (width)	Perimeter2	IOD	Perimeter (co	Perimeter (el	Perimeter (ra	Area (polygon	Fractal Dimen	Box Width	Box Height	Feret (min)	Feret (max)	Feret (mean)	Den./Inten. (	Den./Inten. (	Den./Inten. (	Margination	Heterogeneity	Den./Inten. (	Perimeter3	Perimeter Len
1	2296	4.29633	0.714597	0.226891	67.1829	88.6006	106.359	179.663	114.012	26.5371	107.564	25.9615	52.9639	60.2659	10.1908	254.601	5.91378	2.38385	164.054	51.8049	103.219	0.00158598	117.986	26.3578	267.044	244201	251.927	242.698	0.99504	2139.83	1.05129	27	119	26	118	80.6226	81	153	11.4733	0.352742	0.0283101	244201	253.183	126.591
2	1490	4.78281	0.809783	0.217391	133.048	78.4919	98.8161	178.359	96.087	20.0901	90.6697	17.2627	42.8143	48.8676	8.06268	200.774	6.06097	2.39709	148.332	49.649	98.4671	0.00102923	91.1918	19.9373	213.974	147236	199.288	202.565	0.982353	1366.26	1.07287	20	92	19	91.3459	63.986	70.6667	172	15.1097	0.374785	0.0818792	147236	202.868	101.434
3	1217	3.78723	0.793868	0.287671	173.859	65.7009	99.2104	0.652646	77.3113	20.4137	71.5681	17.72	42.1146	36.8525	8.146	168.398	4.524	2.07588	155.62	50.8743	91.1372	0.00084065	72.132	19.7823	181.146	120739	165.582	166.803	0.964116	1130.72	1.07822	21	73	20	72.9576	53.2238	71.3333	171.667	17.0677	0.365896	0.0813476	120739	171.745	85.8725
4	1205	4.0522	0.726341	0.265823	257.625	69.4174	100.437	0.987666	79.802	19.6935	73.437	16.0312	38.7495	39.8167	7.63633	172.629	5.21412	2.21139	146.124	50.7768	104.408	0.00083236	78.0056	19.411	185.044	121026	170.128	170.889	0.969709	1107.62	1.05653	21	79	20	78	54.8395	65.6667	144	10.88	0.370003	0.0315353	121026	175.442	87.721
5	2089	5.44818	0.669551	0.216667	46.2393	89.8224	110.323	179.324	123.107	22.596	117.068	22.1359	50.2459	60.295	8.76245	264.009	6.88106	2.95333	173.04	56.4241	101.506	0.00144299	118.933	25.5879	280.114	230465	256.663	256.96	0.966441	1900.43	1.08751	26	120	25	119.505	82.4924	81	153.333	13.5845	0.368279	0.0531355	230465	265.575	132.788
6	1440	2.96374	0.769231	0.361111	194.026	66.5215	104.921	0.598045	74.4031	25.1045	69	23.0217	43.5827	36.8678	10.0371	168.99	3.67315	1.73531	158.571	53.2757	102.916	0.00099469	71.0692	24.6333	181.388	151086	167.588	166.049	0.974488	1356.26	1.0526	26	72	25	71.3442	53.7609	66.6667	160	18.7856	0.362046	0.179167	151086	171.975	85.9875
7	1339	3.32957	0.766018	0.302632	238.95	68.2666	97.3027	0.805881	76.2197	22.8917	69.2604	20.6155	43.7652	38.598	9.05396	171.136	4.2631	1.89491	153.09	48.2509	90.5676	0.00092492	75.0348	21.7025	181.974	130288	169.673	167.163	0.983435	1250.07	1.03954	23	76	22	75	54.5341	72.3333	162.333	14.292	0.372586	0.064227	130288	172.53	86.2652
8	1503	4.37561	0.76762	0.247191	114.517	78.4864	107.322	2.10256	92.7898	21.2061	84.3445	19.4165	44.2033	47.254	8.49696	204.376	5.56128	2.54592	165.479	58.2515	98.2355	0.00103821	88.0508	21.2427	218.974	161305	198.904	197.174	0.95014	1369.81	1.08966	22	89	21	88	64.02	72.6667	180	23.293	0.383941	0.204923	161305	209.342	104.671
Obj.#	Area	Aspect	Area/Box	Box X/Y	Center-X	Center-Y	Den./Inten. (	Angle	Axis (major)	Axis (minor)	Diameter (max	Diameter (min	Diameter (mea	Radius (max)	Radius (min)	Perimeter	Radius Ratio	Roundness	Den./Inten. (	Den./Inten. (	Den./Inten. (	Per Area (Obj	Size (length)	Size (width)	Perimeter2	IOD	Perimeter (co	Perimeter (el	Perimeter (ra	Area (polygon	Fractal Dimen	Box Width	Box Height	Feret (min)	Feret (max)	Feret (mean)	Den./Inten. (	Den./Inten. (	Den./Inten. (	Margination	Heterogeneity	Den./Inten. (	Perimeter3	Perimeter Len
1	2610	4.87921	0.796703	0.206349	77.451	94.949	119.83	179.065	128.837	26.4053	120.004	25.4951	53.4493	65.2686	10.4511	273.686	6.24515	2.46406	165.381	70.5084	123.602	0.00180288	125.016	26.1712	289.77	312757	270.997	271.16	0.986411	2437.54	1.04659	26	126	25	125	86.6563	67	169.333	14.8277	0.362095	0.0842912	312757	274.73	137.365
2	1931	3.10799	0.679451	0.295918	192.181	77.8835	124.279	179.856	89.6046	28.8304	87.5728	27.4591	48.9814	49.9019	10.8194	214.588	4.61228	2.04553	171.794	75.8001	125.244	0.00133385	96.9972	28.1386	225.77	239983	212.275	198.492	0.991684	1782.51	1.03642	29	98	28	97	68.0937	77	150	6.83994	0.348104	0.00414293	239983	214.054	107.027
3	1898	3.54194	0.784946	0.27957	289.375	75.9557	112.96	179.848	93.6885	26.4512	88.0057	25	46.8025	47.1987	10.3752	209.946	4.54918	2.01657	157.659	65.6797	115.54	0.00131106	92.0076	25.1298	223.286	214397	207.207	203.793	0.978786	1768.53	1.06124	26	93	25	92	66.5341	70.3333	158	11.7867	0.345824	0.0305585	214397	211.698	105.849
4	1938	3.15644	0.742529	0.322222	362.084	76.4587	116.32	179.219	89.5268	28.3632	84.7231	26.0192	48.0755	47.7626	11.0936	207.757	4.30543	1.80622	162.127	67.4659	119.366	0.00133869	89.1007	28.5151	215.044	225428	204.663	197.86	1	1831.4	1.05701	29	90	28	89.3556	65.2724	85.3333	161.333	11.5075	0.356182	0.0309598	225428	203.884	101.942
5	1597	3.61481	0.747659	0.269663	411.715	75.1616	129.884	1.22476	87.1022	24.0959	82.6075	22.0907	45.2173	45.9152	9.28632	196.523	4.94439	2.12942	181.972	79.7314	127.947	0.00110314	88.0654	23.9993	209.872	207424	193.579	188.982	0.972853	1479.63	1.05244	24	89	23	88	62.1404	64	173	14.5212	0.361803	0.0732624	207424	198.981	99.4904
6	1693	4.57985	0.691585	0.235294	496.499	76.7413	102.544	1.21256	101.098	22.0746	99.4082	21.095	45.8956	54.7745	8.50305	219.943	6.44174	2.49668	141.604	56.7112	109.317	0.00116945	101.062	23.8413	234.7	173607	217.825	213.93	0.978903	1578.21	1.05812	24	102	23	101	69.8849	68.3333	161.333	10.2635	0.35817	0.033668	173607	222.52	111.26
7	1836	6.22804	0.825911	0.162393	121.229	90.1138	118.998	0.892966	122.228	19.6254	112.018	18.6815	50.8272	59.6224	7.77153	250.365	7.6719	3.20847	170.713	68.7195	117.563	0.00126823	115.986	18.8549	272.114	218481	246.838	252.987	0.956773	1650.82	1.03849	19	117	18	116	79.3631	79.3333	187.333	16.808	0.363646	0.078976	218481	257.991	128.995
8	2357	4.40351	0.781499	0.224138	141.354	90.1213	113.611	179.374	116.441	26.4428	110.549	24.5153	52.4256	60.0211	10.3545	254.306	5.7966	2.34627	153.708	64.695	122.43	0.00162812	115.048	25.6101	270.254	267781	251.133	247.284	0.980111	2226.74	1.05534	26	116	25	115	80.2208	69.3333	176.667	12.9675	0.356509	0.0593975	267781	256.229	128.115
9	1916	3.26754	0.779813	0.296703	266.15	76.4003	121.078	179.576	90.4451	27.6799	85.3756	25.1794	48.3132	46.6789	10.8576	208.016	4.29919	1.93543	166.303	73.2688	123.661	0.00132349	90.0049	26.3697	220.216	231985	204.095	198.886	0.97753	1792.33	1.0456	27	91	26	90.0567	65.3735	91.3333	190	13.4575	0.357043	0.045929	231985	208.787	104.393
10	1646	3.56154	0.677366	0.3	339.556	76.514	114.809	0.748856	87.9701	24.7	84.3801	23.0868	44.5507	46.4835	9.45659	199.372	4.91546	2.00571	159.061	68.6592	116.706	0.00113699	89.0185	26.4944	207.044	188975	197.914	191.221	1	1528.83	1.03982	27	90	26	89	63.2454	85.6667	155.667	12.4742	0.347228	0.0522479	188975	196.299	98.1497
11	1531	3.51201	0.733238	0.275862	432.204	75.7335	126.071	179.169	84.0439	23.9304	79.511	21.2132	45.0243	45.6707	9.20829	191.809	4.95973	2.14655	175.408	76.1894	126.617	0.00105755	86.0345	23.5052	205.872	193015	189.158	183.013	0.969104	1412.4	1.05395	24	87	23	86	60.8376	68	167.333	12.8973	0.349471	0.0463749	193015	195.189	97.5943
12	2379	5.65894	0.786706	0.190476	55.6255	95.8415	122.994	0.646212	132.236	23.3676	122	20.0998	52.8087	64.5261	9.37587	273.543	6.88215	2.77527	172.272	72.3527	124.359	0.00164331	125.06	23.4384	291.184	292604	269.015	275.308	0.974441	2185.38	1.0504	24	126	23	125	86.3219	78.6667	162	9.23734	0.35034	0.0197562	292604	276.071	138.036
13	2133	3.42377	0.793527	0.291667	216.319	78.7862	124.991	0.819309	97.5441	28.4902	89.3588	25.1794	50.0755	48.9262	11.3208	217.472	4.32179	1.83462	170.915	76.8692	127.188	0.00147339	94.976	27.5263	227.872	266605	216.487	213.122	1	2024.58	1.04589	28	96	27	95	69.099	78	174	10.2909	0.34703	0.0140647	266605	216.046	108.023
14	1327	4.99877	0.565644	0.22549	478.95	78.5885	105.972	176.226	96.4038	19.2855	95	17.6918	44.2679	55.5593	7.06247	215.787	7.86683	3.18445	149.549	59.7091	108.656	0.00091663	100.715	22.7976	232.114	140624	212.299	202.506	0.964696	1210.24	1.05452	23	102	22	101	68.3016	69.6667	148.333	11.9369	0.363715	0.0414469	140624	220.068	110.034
Obj.#	Area	Aspect	Area/Box	Box X/Y	Center-X	Center-Y	Den./Inten. (	Angle	Axis (major)	Axis (minor)	Diameter (max	Diameter (min	Diameter (mea	Radius (max)	Radius (min)	Perimeter	Radius Ratio	Roundness	Den./Inten. (	Den./Inten. (	Den./Inten. (	Per Area (Obj	Size (length)	Size (width)	Perimeter2	IOD	Perimeter (co	Perimeter (el	Perimeter (ra	Area (polygon	Fractal Dimen	Box Width	Box Height	Feret (min)	Feret (max)	Feret (mean)	Den./Inten. (	Den./Inten. (	Den./Inten. (	Margination	Heterogeneity	Den./Inten. (	Perimeter3	Perimeter Len
1	2326	3.56128	0.794128	0.287129	71.6853	78.172	124.72	0.363729	103.708	29.1208	96.5194	25.4951	52.0413	52.5507	11.6866	227.739	4.49668	1.88512	170.73	75.3813	128.05	0.0016067	100.023	28.1962	241.044	290099	225.542	225.431	0.986912	2204.71	1.05628	29	101	28	100	72.454	87.6667	178.333	11.7539	0.351573	0.0382631	290099	228.533	114.267
2	1854	2.73842	0.762963	0.37037	123.24	69.2433	114.983	178.117	81.4381	29.739	75.5381	27.4591	49.5844	42.1532	11.7625	191.115	3.58369	1.68851	162.769	66.7255	115.455	0.00128066	80.0554	30.1671	202.802	213179	187.819	184.209	0.976813	1742.38	1.0438	30	81	29	80.0069	60.2671	86.6667	152	9.68206	0.348197	0.012945	213179	192.277	96.1385
3	1954	2.22723	0.736802	0.435897	150.196	68.0926	112.825	179.761	75.7506	34.0112	72	32.7567	48.0547	41.0843	13.1963	189.272	3.11331	1.56096	157.516	65.262	115.697	0.00134974	76.9993	33.1833	200.458	220460	186.862	178.704	0.983198	1841.44	1.04044	34	78	33	77.4134	60.0489	73.3333	163.667	11.1581	0.351215	0.0296827	220460	190.056	95.0278
4	1599	3.20119	0.80962	0.316456	202.789	68.7849	107.864	1.03893	81.6048	25.492	74.3303	21.3776	45.3359	40.5228	10.2136	183.261	3.96752	1.91953	153.951	60.6223	109.018	0.00110452	77.9872	24.6669	199.872	172474	181.738	179.978	0.959038	1488.72	1.04797	25	79	24	78.5066	58.5235	72.6667	149.667	13.1048	0.355685	0.0437774	172474	189.5	94.7501
5	1697	2.59799	0.777015	0.358974	226.424	68.6559	107.769	178.945	75.998	29.2526	70.6116	26.4764	45.4746	40.3087	11.4295	181.92	3.52674	1.67834	152.114	60.221	110.973	0.00117222	77.0054	27.7505	193.044	182884	180.428	173.583	0.985803	1588.32	1.03797	28	78	27	77.0213	57.7975	69.3333	151.667	11.8303	0.341083	0.0282852	182884	183.026	91.5132
6	1394	3.29612	0.705823	0.316456	275.798	70.3988	117.045	2.58719	77.82	23.6096	71.3442	23.7065	46.4273	41.0357	9.21021	176.233	4.45546	1.99732	161.736	69.2769	120.121	0.00096291	77.8754	24.9235	188.114	163160	174.547	170.914	0.978657	1267.38	1.03656	25	79	24	78	56.1908	79.6667	158	11.1325	0.350193	0.0243902	163160	178.354	89.1768
7	1287	3.08187	0.715	0.32	360.029	66.3823	103.463	2.37615	72.3892	23.4887	67.3647	23.0217	44.4871	38.6861	9.03684	170.2	4.28093	1.89265	146.369	57.927	106.094	0.000889	73.9778	23.9753	177.044	133157	166.784	160.564	0.993605	1184.68	1.03981	24	75	23	74	53.5157	73	158	10.498	0.362356	0.032634	133157	167.858	83.9288
8	1174	3.32257	0.765819	0.287671	340.628	65.2181	111.172	178.967	71.5337	21.5296	66.4906	18.3848	39.8049	38.6984	8.37506	164.256	4.62068	1.90426	159.077	63.8024	110.636	0.00081095	72.0784	20.862	170.904	130516	162.118	156.932	1	1097.18	1.03296	21	73	20	72.1434	51.7586	84.3333	150	10.7899	0.362887	0.0340715	130516	162.034	81.0172
9	1985	3.14491	0.66835	0.30303	46.9839	78.9904	123.705	178.144	91.0924	28.965	88.8426	27.074	47.5847	52.4058	11.0161	218.083	4.75719	2.06137	172.386	74.7547	123.973	0.00137115	98.0134	28.892	232.012	245554	215.153	201.43	0.978088	1867.99	1.03902	30	99	29	98	69.2258	82.6667	159.667	8.42442	0.34879	0.013602	245554	219.973	109.986
10	1408	3.15277	0.761905	0.311688	296.423	71.6641	121.638	178.81	76.1706	24.1599	71.8053	22.2036	43.0408	40.7679	9.42856	174.382	4.32387	1.91137	168.981	72.9446	122.988	0.00097259	76.0251	23.8877	185.146	171266	171.989	168.371	0.979787	1282.87	1.04588	24	77	23	76	55.43	76.3333	168.667	11.0343	0.355904	0.0170455	171266	175.537	87.7686
Healthy-7	Area	Aspect	Area/Box	Box X/Y	Center-X	Center-Y	Den./Inten. (	Angle	Axis (major)	Axis (minor)	Diameter (max	Diameter (min	Diameter (mea	Radius (max)	Radius (min)	Perimeter	Radius Ratio	Roundness	Den./Inten. (	Den./Inten. (	Den./Inten. (	Per Area (Obj	Size (length)	Size (width)	Perimeter2	IOD	Perimeter (co	Perimeter (el	Perimeter (ra	Area (polygon	Fractal Dimen	Box Width	Box Height	Feret (min)	Feret (max)	Feret (mean)	Den./Inten. (	Den./Inten. (	Den./Inten. (	Margination	Heterogeneity	Den./Inten. (	Perimeter3	Perimeter Len
1	1276	4.05101	0.817949	0.25641	40.9357	69.4256	54.4671	1.05529	81.8999	20.2172	75.326	20.5913	43.7156	40.2419	8.07548	175.974	4.98321	2.16875	69.3425	32.652	61.4067	0.00066458	77.0974	19.5125	188.318	69500	173.07	175.386	0.969342	1169.69	1.06878	20	78	19	77.2173	55.5939	25	110.333	12.8116	0.372994	0.072884	69500	178.544	89.2721
2	1272	3.23915	0.760766	0.289474	59.8027	69.5086	58.9505	179.145	73.5842	22.7171	69.6348	19.9249	40.6351	40.4774	8.81638	172.316	4.59116	2.05152	75.2343	36.8208	64.7964	0.00066249	75.0215	21.7434	182.904	74985	168.659	162.012	0.972595	1166.46	1.05126	22	76	21	75	54.1847	25.3333	110.333	15.2196	0.371052	0.109277	74985	173.411	86.7056
3	941	4.41006	0.626915	0.240506	101.177	65.8714	64.142	0.375012	74.0838	16.7988	71.007	16.1245	39.3478	42.4037	5.82395	166.226	7.28092	2.55651	82.0308	41.4931	68.9022	0.0004901	78.0049	17.7902	175.146	60357.7	164.909	157.308	0.993091	858.333	1.06323	19	79	18	78	52.96	42.3333	106	11.3909	0.391486	0.0361318	60357.7	166.057	83.0284
4	1221	3.58423	0.720779	0.285714	164.907	68.3382	61.671	179.625	75.9172	21.1809	74.2428	19.2354	40.8122	38.9889	8.10043	170.525	4.81319	2.23213	78.8059	38.6265	67.5807	0.00063593	76.0246	21.2352	185.044	75300.3	168.23	164.889	0.958892	1097.33	1.04063	22	77	21	76.1241	54.3723	47	100.333	10.3938	0.382233	0.036855	75300.3	175.442	87.721
5	1190	3.72834	0.782895	0.263158	182.976	68.1084	61.342	0.0963064	76.1073	20.4132	70.214	19.2354	41.9322	38.9342	7.97721	168.463	4.88068	2.08408	81.1092	36.5874	66.3294	0.00061979	74.9999	19.047	177.732	72997	166.181	164.508	0.986192	1084.22	1.04481	20	76	19	75	53.4567	45.6667	102	7.54971	0.361715	0.0142857	72997	168.508	84.2541
6	1058	3.13837	0.677337	0.309859	225.121	68.1446	57.39	1.48753	66.6016	21.2217	63.1506	20.1246	40.0431	38.7599	7.88034	156.991	4.91856	1.98885	70.4641	35.4764	66.2297	0.00055104	69.9505	21.7717	164.076	60718.7	154.76	147.32	0.994854	968.25	1.04235	22	71	21	70	49.9555	38	100.667	12.7096	0.388103	0.0699433	60718.7	155.561	77.7803
7	1368	2.84747	0.76	0.347222	244.77	66.6148	56.9915	176.715	71.6281	25.155	68.3593	23.0868	41.5274	38.1658	9.77732	166.406	3.9035	1.68431	73.8436	34.6133	62.5175	0.0007125	71.4563	24.6568	173.248	77964.3	166.333	160.92	1	1274.71	1.04523	25	72	24	71.6383	53.2214	37	113	14.5726	0.383844	0.0921053	77964.3	164.256	82.1279
8	965	3.59637	0.677193	0.253333	288.013	70.2352	54.9686	2.08344	68.1855	18.9595	67.897	17	37.3084	40.8373	6.9905	159.816	5.84183	2.33624	68.5036	33.9606	62.4415	0.0005026	73.9511	18.9697	167.834	53044.7	158.89	148.034	0.998536	862.458	1.04779	19	75	18	74	51.1054	34	107.333	16.7911	0.406401	0.12228	53044.7	159.123	79.5614
9	1054	4.52902	0.760462	0.233766	346.187	65.1442	56.6278	177.877	78.8631	17.4128	75.0267	15.2971	39.852	41.0333	6.81461	167.065	6.02138	2.42849	71.8131	33.1831	64.8871	0.00054895	76.096	18.0629	179.974	59685.7	165.494	167.046	0.969876	954.083	1.07584	18	77	17	76.0261	53.2362	42.3333	114	11.3836	0.383631	0.0483871	59685.7	170.634	85.3172
10	1213	2.43517	0.764817	0.42623	428.009	60.2778	59.6249	178.919	61.9866	25.4547	57.1402	23.5372	40.0272	31.2792	10.0129	145.967	3.12389	1.51013	76.6134	35.5474	66.7139	0.00063177	59.9328	24.6561	155.732	72325	145.024	143.413	0.982209	1148.81	1.05467	26	61	25	60.2992	46.7495	46.3333	81	6.68658	0.355884	0	72325	147.651	73.8254
11	890	4.57835	0.812785	0.205479	468.935	65.3449	57.8075	179.486	72.9389	15.9312	66.2722	13.0384	34.27	37.1535	6.07496	154.645	6.11584	2.3417	74.0079	34.8888	64.5258	0.00046354	72.015	14.43	160.764	51448.7	154.85	154.347	1	789.472	1.06681	15	73	14	72	49.6523	43	109	10.4069	0.382444	0.0314607	51448.7	152.419	76.2095
12	1146	3.40742	0.784931	0.273973	485.048	65.0881	54.6638	0.652591	71.5242	20.9907	66.3702	19	38.2364	37.779	8.04849	160.49	4.69393	1.92021	69.9599	32.438	61.5934	0.00059687	72.0295	19.4088	167.006	62644.7	159.869	156.372	1	1038.99	1.03215	20	73	19	72	51.2964	43	101	8.1395	0.372715	0.0113438	62644.7	158.337	79.1687
13	1070	4.1521	0.750877	0.253333	540.151	65.271	54.4801	178.725	76.4145	18.4038	69.3542	14	41.6363	39.0701	6.27402	165.509	6.22728	2.30663	69.5841	32.4112	61.4449	0.00055729	74.0484	18.0623	177.388	58293.7	162.247	163.22	0.964708	975.833	1.05661	19	75	18	74	52.3117	31.3333	116.333	13.5055	0.37484	0.0672897	58293.7	168.183	84.0914
14	890	3.72668	0.793226	0.257576	595.743	62.7461	55.2071	179.876	65.8296	17.6644	62	16.2788	36.8707	33.433	6.74746	143.511	4.95491	2.13715	70.382	33.5427	61.6966	0.00046354	65.0084	16.0754	152.42	49134.3	142.724	142.3	0.987646	777.583	1.0616	17	66	16	65.0791	46.1566	38.6667	107	14.5989	0.396185	0.0876404	49134.3	144.509	72.2546
15	1555	3.2339	0.766765	0.333333	119.27	68.6579	66.3528	2.73817	80.8841	25.0113	75.4255	22.8473	44.0534	40.9245	9.96568	180.571	4.10655	1.74001	84.1531	43.263	71.6424	0.00080989	77.4376	24.2636	188.42	103179	179.58	178.126	1	1459.46	1.0472	26	78	25	77.7074	57.4008	47.3333	106	9.60506	0.371315	0.021865	103179	178.639	89.3197
16	1228	3.97826	0.779683	0.28	305.029	69.4544	64.5573	177.86	79.831	20.0668	72.2496	17.0294	39.3832	39.2837	8.04218	169.791	4.88471	1.91775	84.2907	41.7524	67.6287	0.00063958	74.2471	20.6954	175.108	79276.3	169.181	171.289	1	1143.68	1.05822	21	75	20	74.4278	54.0606	34.6667	114.667	19.2869	0.402591	0.171824	79276.3	166.017	83.0086
17	1127	4.00061	0.761486	0.27027	362.541	65.4898	52.64	2.29302	76.921	19.2273	71.4493	18.0278	41.9793	39.2416	7.55715	165.417	5.19265	2.07469	67.1171	30.6593	60.1437	0.00058697	73.0616	20.025	173.834	59325.3	164.707	164.945	0.99937	1041.86	1.0543	20	74	19	73	52.6285	31.6667	93.3333	8.06914	0.360287	0.00177462	59325.3	164.811	82.4056
18	935	4.52896	0.65614	0.253333	524.849	68.2963	56.9009	178.027	74.448	16.4382	70.2567	15.1327	37.9204	37.6503	6.15795	161.945	6.11409	2.50918	72.5112	33.4781	64.7134	0.00048697	74.0594	16.6469	173.146	53202.3	159.216	157.694	0.969879	854.667	1.08782	19	75	18	74	51.5555	40.3333	111.333	9.29232	0.374414	0.0117647	53202.3	164.161	82.0803
19	863	3.50748	0.698785	0.292308	580.242	62.27	55.2124	0.705102	63.3458	18.0602	59.2115	17.72	37.7704	32.945	6.7632	143.102	4.87122	2.08398	70.321	33.1981	62.1182	0.00044947	64.032	18.3432	151.592	47648.3	141.94	137.964	0.987587	788.778	1.06577	19	65	18	64.0839	45.6452	39.6667	92.6667	12.0224	0.389424	0.0393975	47648.3	143.724	71.8619
20	917	2.18187	0.647599	0.40678	407.119	61.2301	63.7317	177.733	51.7684	23.7266	49.2443	23.0217	35.4019	30.2739	8.88411	135.927	3.40765	1.85546	81.1167	40.0076	70.0709	0.0004776	57.9941	23.694	146.318	58442	133.305	122.713	0.960929	825.375	1.05892	24	59	23	58	43.0218	48.3333	112	11.8125	0.381287	0.044711	58442	138.726	69.3628
Obj.#	Area	Aspect	Area/Box	Box X/Y	Center-X	Center-Y	Den./Inten. (	Angle	Axis (major)	Axis (minor)	Diameter (max	Diameter (min	Diameter (mea	Radius (max)	Radius (min)	Perimeter	Radius Ratio	Roundness	Den./Inten. (	Den./Inten. (	Den./Inten. (	Per Area (Obj	Size (length)	Size (width)	Perimeter2	IOD	Perimeter (co	Perimeter (el	Perimeter (ra	Area (polygon	Fractal Dimen	Box Width	Box Height	Feret (min)	Feret (max)	Feret (mean)	Den./Inten. (	Den./Inten. (	Den./Inten. (	Margination	Heterogeneity	Den./Inten. (	Perimeter3	Perimeter Len
1	1514	3.20958	0.747654	0.308642	66.6935	70.4782	59.0088	179.59	79.6697	24.8225	75.0067	23.3452	43.1162	41.4012	9.70532	180.428	4.26583	1.85697	79.1096	33.8937	64.0231	0.00078854	80.0408	24.271	191.044	89339.3	178.673	175.643	0.986435	1405.94	1.05359	25	81	24	80.2029	57.432	44.3333	92.3333	7.44486	0.364142	0.00528401	89339.3	181.13	90.5652
2	1345	2.91958	0.800595	0.342857	113.332	62.5227	56.2912	177.242	71.6322	24.5352	67.0075	23.7065	43.9808	37.7369	9.68018	163.155	3.89837	1.60113	72.519	33.6736	62.681	0.00070052	69.3532	24.3689	168.178	75711.7	163.219	160.257	1	1263.58	1.04835	24	70	23	69.5499	52.0685	32.3333	110.667	17.7939	0.410808	0.144238	75711.7	159.448	79.7241
3	1408	2.45301	0.744974	0.385714	135.659	62.5845	56.9387	3.47604	67.4998	27.5171	64.5601	24.3311	41.3179	37.9434	10.6672	165.383	3.55702	1.58136	73.625	34.6179	62.5732	0.00073333	68.9943	27.953	171.49	80169.7	164.188	155.934	1	1330.29	1.03759	27	70	26	69.0598	52.4493	37	104.333	12.305	0.352139	0.0262784	80169.7	162.59	81.2949
4	1166	2.82777	0.747436	0.369231	183.956	62.6252	56.1449	1.39251	65.703	23.2349	61	22.0227	40.9996	33.8555	9.05149	153.034	3.74032	1.66083	73.1784	34.2015	61.0549	0.00060729	64.0297	23.625	159.248	65465	151.283	147.784	1	1092.25	1.05014	24	65	23	64	48.3626	36.3333	91.3333	12.9821	0.399848	0.0334477	65465	150.983	75.4915
5	1261	2.43793	0.734849	0.393939	205.043	62.7058	54.5845	179.183	63.5769	26.0782	58.4637	23.7697	39.7198	34.213	10.0471	154.144	3.40525	1.55767	72.3569	31.3243	60.0722	0.00065677	65.0362	25.5396	160.904	68831	153.173	147.058	1	1188.94	1.0492	26	66	25	65	49.0619	41.6667	86	8.82796	0.376269	0.00951625	68831	152.554	76.2769
6	1122	2.35566	0.748	0.416667	252.29	59.6729	56.9908	2.66023	58.7908	24.9573	54.4059	22.2036	38.0901	30.9249	9.71585	142.113	3.18294	1.56154	72.5802	36.4501	61.9421	0.00058437	58.9828	23.9499	150.904	63943.7	140.603	136.975	0.982733	1043.17	1.04859	25	60	24	59	45.3932	38.3333	100	13.4995	0.390711	0.073975	63943.7	143.073	71.5366
7	1185	2.53939	0.764516	0.403226	273.841	60.8549	58.3688	1.60512	62.5163	24.6186	57.0701	22.561	40.2063	32.0966	9.84241	147.564	3.26105	1.65176	72.9595	37.5705	64.5764	0.00061718	60.9481	23.8873	159.974	69167	146.152	143.423	0.963598	1108.31	1.05394	25	62	24	61.0983	47.2024	38.6667	92.6667	12.3937	0.380539	0.0405063	69167	151.673	75.8366
8	1201	4.62764	0.823731	0.222222	332.27	69.1324	53.3333	0.51081	84.8654	18.3388	78	16.2788	40.28	40.9306	7.27098	177.419	5.62931	2.32361	70.4505	30.3988	59.1507	0.00062552	79.979	17.1955	189.732	64053.3	175.796	179.415	0.97727	1108.19	1.07381	18	81	17	80.1049	56.2746	39.3333	98.6667	8.03868	0.378711	0.00999167	64053.3	179.885	89.9424
9	1065	2.45021	0.698361	0.409836	374.882	59.6225	57.0648	1.2384	58.601	23.9167	53.3667	21.3776	37.8658	31.4436	9.12613	141.551	3.44544	1.68725	73.5606	33.5615	64.0723	0.00055468	59.986	23.5621	152.802	60774	139.697	135.408	0.964262	989.903	1.04706	25	61	24	60	45.3067	42	93	9.22567	0.371699	0.00751173	60774	144.874	72.437
10	857	2.55585	0.824038	0.384615	438.753	55.1832	60.8604	178.588	53.3431	20.871	49.0408	17	33.8647	27.1022	8.24941	124.333	3.28534	1.67636	79.5204	38.3862	64.6744	0.00044635	51.0831	19.7089	134.42	52157.3	123.026	122.223	0.965333	771.014	1.05199	20	52	19	51.1465	39.7252	44	106.667	10.9597	0.375994	0.042007	52157.3	127.444	63.7221
11	838	2.35492	0.767399	0.403846	457.344	55.0477	61.2367	179.824	50.7989	21.5714	47.8539	20.2485	33.9555	27.2605	8.34383	122.138	3.26715	1.61251	77.6802	38.7482	67.2816	0.00043645	50.9967	20.0889	129.834	51316.3	120.998	118.363	0.982953	747.792	1.03853	21	52	20	51.2445	39.1286	45.6667	98	9.12437	0.368447	0.026253	51316.3	123.097	61.5483
12	834	3.27513	0.675304	0.292308	558.612	60.3537	42.8189	179.563	60.2723	18.403	56.8858	17	36.899	34.2897	6.62097	142.084	5.17896	2.13915	54.1882	24.3058	49.9628	0.00043437	63.9828	17.8774	152.076	35711	139.625	132.494	0.968378	773.361	1.06065	19	65	18	64	44.9046	30.6667	85.3333	8.34159	0.370511	0.0239808	35711	144.184	72.092
13	1026	4.49976	0.74026	0.233766	316.351	69.1248	50.8889	179.932	77.7036	17.2684	72.0069	15.2971	40.5371	38.7002	6.65028	166.144	5.81934	2.47513	69.5429	27.8996	55.2242	0.00053437	76.0011	17.0262	177.146	52212	164.414	164.687	0.978929	906.917	1.05962	18	77	17	76	53.0253	36.3333	82	8.75002	0.379129	0.0107212	52212	167.953	83.9764
14	1162	2.39674	0.761967	0.409836	396.083	60.6997	55.8614	2.01391	60.3508	25.1804	55.3173	23.8537	40.5768	31.3601	10.0879	151.166	3.10867	1.80217	73.9053	31.6299	62.0491	0.0006052	59.9981	23.9698	165.146	64911	143.657	140.093	0.91749	1082.54	1.05185	25	61	24	60	46.6071	41	99.3333	8.80103	0.373296	0.0197935	64911	156.576	78.2881
15	711	4.67733	0.769481	0.212121	495.733	62.1294	47.0684	178.667	66.1502	14.1427	64	12	32.1484	34.2777	5.26883	143.797	6.50575	2.58479	63.2053	25.7286	52.2715	0.00037031	65.0522	13.8572	152.178	33465.7	141.295	139.719	0.979319	640.875	1.06577	14	66	13	65.0791	45.1858	35.3333	86.6667	9.97194	0.396727	0.0548523	33465.7	144.279	72.1396
16	796	3.89788	0.709447	0.257576	509.173	62.0942	48.1742	1.70243	64.0134	16.4226	59.0085	15.6525	35.6181	34.4632	6.17409	141.663	5.58191	2.24265	62.0113	27.0075	55.5038	0.00041458	65.001	16.7951	148.764	38346.7	140.457	137.659	0.99585	705.875	1.04188	17	66	16	65	45.3064	34	74.3333	7.77913	0.385766	0.00125628	38346.7	141.042	70.5212
17	1339	2.90648	0.677632	0.342105	45.6594	70.0934	66.4025	0.992461	71.8769	24.7299	68.2642	23.5372	41.3278	39.2218	9.34102	172.64	4.19888	1.87956	87.2196	41.4055	70.5825	0.00069739	75.0061	25.6025	180.318	88913	169.587	160.924	0.99197	1237.43	1.04096	26	76	25	75	54.301	49.3333	104.333	10.0572	0.364784	0.0201643	88913	170.96	85.4798
18	597	5.11699	0.752837	0.213115	545.085	61.9732	46.5662	177.66	62.9288	12.298	57.4282	10.7703	29.271	31.4136	4.91462	129.361	6.39187	2.73276	58.6549	26.8459	54.1977	0.00031093	60.0724	11.99	140.764	27800	128.134	131.95	0.960109	518.653	1.05516	13	61	12	60.0051	41.3672	31.6667	81.3333	9.82118	0.402669	0.0201005	27800	133.458	66.729
Obj.#	Area	Aspect	Area/Box	Box X/Y	Center-X	Center-Y	Den./Inten. (	Angle	Axis (major)	Axis (minor)	Diameter (max	Diameter (min	Diameter (mea	Radius (max)	Radius (min)	Perimeter	Radius Ratio	Roundness	Den./Inten. (	Den./Inten. (	Den./Inten. (	Per Area (Obj	Size (length)	Size (width)	Perimeter2	IOD	Perimeter (co	Perimeter (el	Perimeter (ra	Area (polygon	Fractal Dimen	Box Width	Box Height	Feret (min)	Feret (max)	Feret (mean)	Den./Inten. (	Den./Inten. (	Den./Inten. (	Margination	Heterogeneity	Den./Inten. (	Perimeter3	Perimeter Len
1	1158	2.98005	0.797521	0.333333	42.0233	65.4845	54.8808	3.41228	67.1064	22.5185	64.5368	19.2354	40.6835	36.6023	8.98975	155.824	4.07156	1.78181	67.8748	33.6667	63.101	0.00060312	65.2419	22.1532	162.662	63552	153.336	149.632	0.99427	1062.21	1.04378	22	66	21	65.6966	49.3837	39.6667	97	8.99632	0.378602	0.0172711	63552	154.22	77.11
2	1164	2.79032	0.746154	0.369231	62.1649	64.9459	56.6999	175.429	65.4051	23.44	62.0967	21.095	40.8626	36.1277	9.16511	153.977	3.94187	1.67317	72.0318	35.2363	62.8316	0.00060625	64.5137	24.0021	159.248	65998.7	152.425	147.453	1	1084.19	1.05597	24	65	23	64.574	48.6543	41.6667	89.6667	7.55798	0.356275	0.0103093	65998.7	150.983	75.4915
3	1226	4.11333	0.674739	0.291139	119.226	70.0514	60.8649	0.470812	82.0147	19.9388	74.4312	15.8114	45.1223	40.1811	6.48337	177.227	6.19756	2.27863	76.2569	38.5759	67.7618	0.00063854	78.0631	21.9007	190.012	74620.3	173.598	175.351	0.963605	1133.46	1.06033	23	79	22	78.4085	55.9064	42.6667	94	9.58411	0.372142	0.00652528	74620.3	180.154	90.0772
4	837	2.82396	0.815789	0.351852	161.27	56.693	58.6249	179.065	55.4113	19.6218	50.2494	16.2788	34.9418	27.4192	7.73608	125.957	3.54433	1.67743	72.5388	38.0717	65.264	0.00043593	53.0419	18.4869	133.592	49069	124.749	124.664	0.984919	761.056	1.04987	19	54	18	53.0388	40.1992	36	112.333	15.8508	0.40146	0.0967742	49069	126.659	63.3294
5	812	2.79244	0.7	0.344828	223.611	58.7401	56.1679	0.562214	54.67	19.5778	50.01	18.2483	35.4052	29.6748	7.39373	130.985	4.01351	1.91604	72.5185	33.6515	62.3337	0.00042291	57.0169	19.2836	139.834	45608.3	128.365	123.235	0.968232	730	1.04086	20	58	19	57	41.5391	39.6667	94.3333	11.0346	0.386565	0.0406404	45608.3	132.577	66.2886
6	756	2.27867	0.765957	0.446809	284.954	52.6468	54.3474	177.929	47.4908	20.8414	44.0114	22.8254	33.3815	24.7005	8.05404	113.333	3.06684	1.4365	68.3214	34.1336	60.5873	0.00039375	46.1868	20.6014	117.592	41086.7	113.451	111.457	1	688.583	1.04464	21	47	20	46.3666	36.313	34	126.333	16.553	0.40986	0.101852	41086.7	111.49	55.7449
7	801	2.58087	0.75566	0.377358	354.801	54.9051	50.5739	1.4387	51.9547	20.1307	48.8365	18	33.7919	28.1957	7.80206	122.126	3.61388	1.57558	62.824	30.5019	58.3958	0.00041718	52.084	19.697	126.764	40509.7	121.098	118.818	1	729.542	1.04154	20	53	19	52.1417	39.1059	30	88	11.8266	0.39762	0.0399501	40509.7	120.185	60.0925
8	691	3.62093	0.785227	0.290909	393.737	56.9392	54.9305	179.614	56.8998	15.7142	53.2353	20.6155	36.4052	27.7762	6.26369	122.248	4.43447	2.14654	70.0203	32.6454	62.1259	0.00035989	54.0594	15.1345	134.764	37957	121.919	123.427	0.95421	605.208	1.10032	16	55	15	54.7182	39.643	41	86.6667	8.15144	0.366835	0.0130246	37957	127.77	63.8848
9	632	2.31101	0.723112	0.413043	444.603	52.9146	63.1044	178.702	43.7651	18.9377	41.0122	18	29.4596	23.3326	7.39765	105.482	3.15406	1.60288	77.5301	43.0791	68.7041	0.00032916	44.9658	18.3126	113.006	39882	104.497	102.392	0.975312	569.917	1.04412	19	46	18	45	33.8326	38	108	18.0308	0.404059	0.131329	39882	107.142	53.5711
10	556	2.62169	0.726797	0.377778	460.058	51.8201	53.0947	177.608	43.8407	16.7223	40.1995	15	25.6592	22.9922	6.06023	102.842	3.79395	1.67375	59.4748	36.1079	63.7014	0.00028958	44.0034	16.0304	107.936	29520.7	101.715	99.962	0.993946	497.903	1.05082	17	45	16	44	32.9218	32.6667	104	12.9049	0.399821	0.0719424	29520.7	102.335	51.1673
11	951	2.20739	0.780148	0.433962	180.305	56.7844	55.2135	0.972046	52.3441	23.7131	48.2701	19.9249	35.4262	27.8179	9.30744	130.743	2.98878	1.58301	70.1167	33.7361	61.7876	0.00049531	51.9925	22.404	139.006	52508	127.79	123.741	0.969635	873.139	1.04739	23	53	22	52	41.2136	35.6667	102	11.7294	0.392101	0.0494217	52508	131.792	65.8959
12	912	2.43625	0.714734	0.37931	241.408	59.1765	55.4909	0.908819	54.1807	22.2394	50.9902	21.9317	35.6644	29.5272	8.40975	131.301	3.51106	1.7585	71.6831	32.5614	62.2281	0.000475	56.977	21.3939	141.732	50607.7	130.556	125.342	0.971555	817.153	1.0376	22	58	21	57	42.2375	39.6667	91.3333	6.54173	0.360145	0.00657894	50607.7	134.378	67.189
13	720	2.09123	0.761905	0.466667	303.138	52.3653	54.9097	1.84595	44.4821	21.2708	41	19.2354	32.7661	24.0531	8.14571	111.675	2.95285	1.42932	69.0458	34.2514	61.4319	0.000375	44.106	20.6983	115.108	39535	110.301	106.528	1	663.097	1.04405	21	45	20	44.1802	35.2661	31	116.333	14.3367	0.386297	0.0652778	39535	109.134	54.5668
14	479	4.47582	0.78268	0.235294	340.551	54.9749	53.524	178.246	52.9994	11.8413	47.0106	13.4536	29.7389	26.4026	4.44892	111.792	5.9346	2.31118	64.5804	35.3633	60.6284	0.00024947	50.0378	11.4539	116.522	25638	110.255	112.383	0.998015	420.222	1.05523	12	51	11	50.0533	35.292	33.6667	99.6667	13.8833	0.421838	0.0688935	25638	110.474	55.2372
15	560	4.03417	0.704403	0.283019	406.952	56.4571	56.8875	179.109	54.605	13.5356	49	13.0384	32.965	27.0008	4.97284	117.8	5.42966	2.29801	70.6125	35.7089	64.3411	0.00029166	52.0093	13.734	126.178	31857	115.755	116.987	0.967612	495.583	1.07018	15	53	14	52	37.5221	39	87.6667	8.79255	0.375292	0.00535714	31857	119.63	59.8148
16	822	4.64797	0.62796	0.220779	103.81	68.629	60.5122	0.999134	71.133	15.3041	68.3593	13.6015	36.9411	39.5934	5.20303	160.34	7.60967	2.74274	73.5827	39.9489	68.0049	0.00042812	76.0408	15.4919	168.662	49741	159.464	150.325	0.997219	741.903	1.05642	17	77	16	76	51.1283	38	94.3333	10.9744	0.385547	0.013382	49741	159.908	79.9541
Obj.#	Area	Aspect	Area/Box	Box X/Y	Center-X	Center-Y	Den./Inten. (	Angle	Axis (major)	Axis (minor)	Diameter (max	Diameter (min	Diameter (mea	Radius (max)	Radius (min)	Perimeter	Radius Ratio	Roundness	Den./Inten. (	Den./Inten. (	Den./Inten. (	Per Area (Obj	Size (length)	Size (width)	Perimeter2	IOD	Perimeter (co	Perimeter (el	Perimeter (ra	Area (polygon	Fractal Dimen	Box Width	Box Height	Feret (min)	Feret (max)	Feret (mean)	Den./Inten. (	Den./Inten. (	Den./Inten. (	Margination	Heterogeneity	Den./Inten. (	Perimeter3	Perimeter Len
1	2468	2.94695	0.71412	0.375	49.887	72.8375	48.7771	176.649	97.7409	33.1668	94.921	30.1496	53.0553	53.5504	13.1141	229.345	4.08344	1.81943	63.0705	27.2678	55.9931	0.00128541	95.1883	36.5183	245.184	120382	225.118	218.334	0.968417	2363.49	1.05335	36	96	35	95.1307	72.2193	30	94.3333	10.8541	0.380154	0.0243112	120382	232.46	116.23
2	2048	4.78989	0.802194	0.207207	133.639	83.7656	54.1396	179.783	113.077	23.6075	104	20.3961	47.9778	57.0082	9.36377	244.476	6.08816	2.53037	69.7344	31.52	61.1646	0.00106666	110.007	22.1587	261.426	110878	239.763	238.354	0.967335	1932.04	1.06962	23	111	22	110	76.4972	36	92	9.40982	0.376159	0.0166016	110878	247.859	123.93
3	1737	4.24624	0.661714	0.238095	217.735	82.0725	60.288	179.423	99.2296	23.3688	96.5194	22.0907	46.5027	53.1675	8.73491	227.286	6.08678	2.45813	75.5636	40.2568	65.0438	0.00090468	104.045	23.5454	234.49	104720	223.58	211.474	0.997898	1625.1	1.05147	25	105	24	104	71.7602	36	119.667	17.0235	0.397038	0.0978699	104720	224.051	112.025
4	1744	2.93891	0.732773	0.329412	289.933	74.7403	52.6655	179.328	82.0458	27.917	80.8084	25	47.1335	46.0568	10.9366	193.212	4.21127	1.82634	65.5642	32.41	60.0224	0.00090833	84.1232	27.5491	204.012	91848.7	191.302	183.356	0.989015	1630.21	1.05433	28	85	27	84.6737	61.1412	34.3333	122.333	14.0937	0.382275	0.0711009	91848.7	193.427	96.7136
5	1499	4.47753	0.735886	0.216495	336.973	78.5917	48.873	179.953	93.9198	20.9758	87.5728	18.1108	43.6301	49.0971	8.03705	208.254	6.10885	2.48198	63.0961	27.4643	56.0587	0.00078072	96.0008	20.0478	218.56	73260.7	205.093	199.146	0.989754	1376.69	1.03961	21	97	20	96	65.7025	30	84.6667	10.656	0.377251	0.0220147	73260.7	207.216	103.608
6	1300	4.9998	0.82435	0.228916	474.322	71.4931	56.5372	1.43998	92.0222	18.4052	81.4985	17	44.6352	41.972	6.84562	187.072	6.13122	2.27683	70.1169	35.8454	63.6492	0.00067708	82.1248	17.6425	196.178	73498.3	186.698	193.299	1	1209.08	1.0596	19	83	18	82.1933	59.6909	32.3333	106	11.792	0.374642	0.0453846	73498.3	185.994	92.9969
7	2623	2.71682	0.693365	0.402062	79.57	75.398	56.1352	7.08381	97.132	35.752	91.9239	31.7805	53.6441	53.3564	14.5754	228.493	3.66072	1.73074	71.5444	33.17	63.6912	0.00136614	95.8838	38.6791	245.77	147243	227.433	220.02	0.976044	2496.49	1.04588	39	97	37.968	96.0278	73.186	38.6667	103.333	11.7795	0.371173	0.0503241	147243	233.016	116.508
8	2048	5.12613	0.787995	0.20354	154.094	84.9536	54.7664	1.05585	116.956	22.8157	108.005	19	48.1161	58.1288	8.96702	242.356	6.48251	2.46269	70.5625	33.3442	60.3926	0.00106666	111.907	22.4938	255.044	112162	241.146	245.202	0.997269	1889.36	1.06478	23	113	22	112.049	77.2316	33.3333	101.333	14.7624	0.383825	0.0996094	112162	241.806	120.903
9	1844	4.88074	0.763561	0.219048	198.267	84.0211	59.489	179.326	108.264	22.1818	103	21.9317	49.0399	53.4469	8.73268	227.983	6.12033	2.30747	72.0249	39.5005	66.9414	0.00096041	104.063	21.6692	235.834	109698	226.61	227.854	1	1724.1	1.08601	23	105	22	104.087	72.478	35.3333	122	16.5512	0.400219	0.085141	109698	223.591	111.795
10	1604	2.74527	0.716071	0.35	266.275	73.3834	57.0457	3.3639	76.3769	27.8212	72.5672	24.0832	45.2854	43.7193	10.7319	183.506	4.07377	1.73033	70.2955	35.4956	65.346	0.00083541	78.9225	28.7138	188.802	91501.3	181.553	172.683	1	1473.62	1.04793	28	80	27	79	58.2687	36	100.333	11.7963	0.369145	0.0417706	91501.3	179.004	89.5021
11	1553	4.72383	0.727741	0.226804	355.009	78.3046	54.5164	179.974	98.0153	20.7491	95	18.6815	46.5222	48.7883	8.01479	212.333	6.08728	2.46761	66.0734	34.4578	63.018	0.00080885	96.0027	21.0189	223.146	84664	208.524	206.847	0.985635	1443.43	1.04815	22	97	21	96.1259	66.6352	31.3333	116.333	17.9784	0.423008	0.113973	84664	211.564	105.782
12	1325	4.29803	0.716991	0.238636	399.32	75.3494	48.9205	0.802835	86.572	20.1422	81	19	41.8898	45.0095	7.68794	189.191	5.85456	2.28457	61.8619	29.4234	55.4762	0.0006901	87.0055	20.5305	196.42	64819.7	188.208	184.279	1	1207.97	1.06172	21	88	20	87	60.268	32	130	16.2578	0.395158	0.0626415	64819.7	186.224	93.1119
13	1640	4.6686	0.901099	0.21978	417.679	76.1079	47.9817	0.0521697	99.5902	21.3319	89.6772	20.1246	48.2253	45.9353	8.67993	204.337	5.29213	2.10136	62.4049	27.9134	53.6268	0.00085416	90.0045	19.0346	212.178	78690	204.002	210.383	1	1532.44	1.07675	20	91	19	90.7428	65.1759	30.3333	101.333	12.1689	0.398259	0.0487805	78690	201.163	100.581
14	1109	3.99539	0.710897	0.25641	457.599	68.8774	52.605	0.903184	76.2814	19.0924	72	17	40.1012	40.4846	7.40229	169.38	5.46919	2.24785	67.1506	30.899	59.7656	0.0005776	77.0377	18.9346	178.662	58339	167.212	163.596	0.98715	1015.76	1.05627	20	78	19	77	53.6421	36	90.6667	10.0852	0.365216	0.018936	58339	169.389	84.6944
Obj.#	Area	Aspect	Area/Box	Box X/Y	Center-X	Center-Y	Den./Inten. (	Angle	Axis (major)	Axis (minor)	Diameter (max	Diameter (min	Diameter (mea	Radius (max)	Radius (min)	Perimeter	Radius Ratio	Roundness	Den./Inten. (	Den./Inten. (	Den./Inten. (	Per Area (Obj	Size (length)	Size (width)	Perimeter2	IOD	Perimeter (co	Perimeter (el	Perimeter (ra	Area (polygon	Fractal Dimen	Box Width	Box Height	Feret (min)	Feret (max)	Feret (mean)	Den./Inten. (	Den./Inten. (	Den./Inten. (	Margination	Heterogeneity	Den./Inten. (	Perimeter3	Perimeter Len
1	1508	3.25388	0.674419	0.302326	45.4987	69.0822	52.8798	176.086	80.9912	24.8907	78.4474	22.561	43.8066	46.8905	9.50168	190.818	4.93497	2.06389	66.0756	31.994	60.5696	0.00078541	84.9383	26.7165	200.114	79742.7	188.409	178.204	0.993036	1387.96	1.03885	26	86	25	85	60.4383	33.3333	117.667	17.6878	0.413315	0.113395	79742.7	189.73	94.8651
2	1517	4.34174	0.758121	0.264368	65.6671	69.3784	52.8176	3.15327	93.1639	21.4578	86.4697	17.2627	45.3713	47.0959	8.34148	196.755	5.64599	2.14037	66.2762	32.1002	60.0765	0.0007901	86.3649	23.1218	204.662	80124.3	194.787	198.117	1	1399.83	1.06194	23	87	22	86.468	62.3809	35.6667	109	12.8784	0.394254	0.0494397	80124.3	194.038	97.0192
3	1257	4.42785	0.683152	0.2875	110.995	67.0811	54.9669	175.641	85.6663	19.3471	77.6466	16.6433	41.4938	42.3468	6.29482	181.269	6.72724	2.36328	74.5449	31.2641	59.0915	0.00065468	78.6955	21.0822	195.63	69093.3	176.939	181.834	0.953963	1158.4	1.05074	23	80	21.374	79	57.2017	34.6667	93.6667	11.4802	0.379631	0.0326173	69093.3	185.478	92.739
4	1261	2.24336	0.753286	0.435484	184.353	60.2617	54.235	178.323	60.7757	27.0914	56.2939	24	40.5852	31.7622	10.6503	148.893	2.98227	1.56037	69.6883	31.7819	61.2347	0.00065677	60.886	26.7207	159.974	68390.3	147.24	143.14	0.97077	1173.22	1.0506	27	62	26	61.0003	47.3639	38.3333	90	9.27756	0.361094	0.0166535	68390.3	151.673	75.8366
5	1177	4.30544	0.755456	0.231707	253.746	68.3874	48.3886	178.643	81.4613	18.9205	78.4092	18.4391	42.0629	43.2256	7.26437	177.555	5.95036	2.22219	60.7145	27.4291	57.0221	0.00061302	81.0957	18.9898	184.076	56953.3	176.085	173.371	1	1090.71	1.07669	19	82	18	81.1001	56.1655	34	87	9.42825	0.386286	0.0297366	56953.3	174.522	87.2609
6	1239	4.71159	0.670455	0.238636	327.229	68.0831	57.5001	2.49082	87.8668	18.6491	84.4808	16.7631	41.8372	49.0994	7.2297	188.225	6.79134	2.53929	72.7667	34.9435	64.7902	0.00064531	86.9612	21.0241	200.802	71242.7	186.529	185.471	0.979765	1135.86	1.05241	21	88	20	87	60.0946	38	104	10.5879	0.387451	0.0258273	71242.7	190.381	95.1905
7	1105	4.93472	0.684211	0.223529	384.491	74.2977	52.0899	177.642	84.6934	17.1628	79.511	18.4391	42.5838	44.9267	6.49822	180.41	6.9137	2.68832	65.4335	30.5131	60.3231	0.00057552	84.0111	18.3433	193.974	57559.3	178.508	178.089	0.97064	1001.17	1.05408	19	85	18	84	57.7782	36	102.333	9.77849	0.370066	0.0361991	57559.3	183.907	91.9536
8	959	2.30266	0.807239	0.407407	447.358	56.2815	51.699	2.45256	53.5182	23.2419	49.8197	20	36.5013	27.5784	9.3619	127.961	2.94582	1.52476	65.0803	29.3577	60.659	0.00049947	52.8231	21.8366	137.248	49579.3	127.523	125.31	0.979999	883.722	1.04603	22	54	21	53.0388	41.1975	35.6667	76	6.85556	0.353839	0	49579.3	130.126	65.0629
9	1439	2.22992	0.610781	0.407895	131.761	65.3954	52.3359	3.17005	66.0351	29.6133	65.5134	27.1662	43.5634	41.7613	10.7682	173.15	3.87821	1.83496	66.8971	30.1654	59.9451	0.00074947	74.7746	31.7237	185.286	75311.3	171.855	155.741	0.978271	1338.35	1.04073	31	76	30	75	55.4592	35.6667	103.667	12.1467	0.384676	0.0465601	75311.3	175.672	87.836
10	1199	2.00045	0.71369	0.466667	207.822	59.769	51.5947	1.27816	56.1878	28.0876	53.4883	26.6833	39.3568	32.1098	10.8248	143.914	2.96631	1.53251	63.2877	30.7281	60.7681	0.00062447	58.9853	27.6625	153.49	61862	142.269	136.085	0.977625	1099.67	1.02855	28	60	27	59	46.2001	37.6667	98.6667	10.4599	0.36913	0.0408674	61862	145.525	72.7624
11	1048	4.82188	0.609302	0.232558	311.491	68.6231	55.3877	176.489	81.8158	16.9676	78.5175	16.1245	39.7126	47.9682	6.51948	181.399	7.35768	2.80151	69.7462	35.0716	61.3454	0.00054583	84.963	18.7011	193.63	58046.3	178.969	172.362	0.974871	957.319	1.06887	20	86	19	85	57.7928	30.6667	122.667	15.3181	0.399862	0.0620229	58046.3	183.582	91.7909
12	1171	4.76985	0.697024	0.238095	369.015	75.5175	57.3874	0.989449	85.6372	17.9539	81.0555	16.1555	43.7678	44.918	7.00126	184.988	6.41569	2.52825	72.5482	36.5158	63.0982	0.00060989	82.9876	19.4807	195.732	67200.7	181.85	180.576	0.979935	1083.93	1.04506	20	84	19	83	58.1707	33.3333	111.333	16.9257	0.387243	0.1076	67200.7	185.573	92.7866
13	820	2.05383	0.669935	0.470588	427.499	55.6659	47.8512	0.252287	47.3726	23.0654	43.9318	21.9317	33.6733	26.4325	8.50778	121.061	3.10686	1.64491	60.3244	26.9683	56.261	0.00042708	50.0172	22.9425	131.834	39238	119.767	113.963	0.95819	755.819	1.05246	24	51	23	50.1513	38.7682	33.6667	76	7.11419	0.362361	0.00121951	39238	124.993	62.4964
14	1271	4.26384	0.836184	0.2375	270.836	68.509	38.9405	1.62251	83.878	19.6719	79.2465	17.0294	41.1652	43.2075	7.8517	179.77	5.50295	2.22382	48.3438	21.653	46.8245	0.00066197	79.3081	19.2386	189.834	49493.3	177.209	178.684	0.984606	1159.15	1.06648	19	80	18	79.8231	56.9458	27.3333	81.3333	8.04143	0.386808	0.0228167	49493.3	179.98	89.9901
Obj.#	Area	Aspect	Area/Box	Box X/Y	Center-X	Center-Y	Den./Inten. (	Angle	Axis (major)	Axis (minor)	Diameter (max	Diameter (min	Diameter (mea	Radius (max)	Radius (min)	Perimeter	Radius Ratio	Roundness	Den./Inten. (	Den./Inten. (	Den./Inten. (	Per Area (Obj	Size (length)	Size (width)	Perimeter2	IOD	Perimeter (co	Perimeter (el	Perimeter (ra	Area (polygon	Fractal Dimen	Box Width	Box Height	Feret (min)	Feret (max)	Feret (mean)	Den./Inten. (	Den./Inten. (	Den./Inten. (	Margination	Heterogeneity	Den./Inten. (	Perimeter3	Perimeter Len
1	1652	3.34247	0.728395	0.321429	62.9413	70.1489	46.4268	0.310283	85.1451	25.4737	79.3095	22.561	45.5993	43.774	9.9424	191.696	4.40276	1.94569	57.1217	25.9691	56.1895	0.00086041	83.0096	26.1404	205.872	76697	189.788	186.639	0.97233	1558.21	1.04969	27	84	26	83	61.043	29	91.3333	11.391	0.389485	0.0453995	76697	195.189	97.5943
2	1487	4.73168	0.615735	0.219048	109.165	89.6469	48.1625	2.28438	98.2645	20.7673	96.421	18.6815	42.4472	59.9317	7.84319	224.524	7.64124	2.89798	61.4358	26.649	56.4028	0.00077447	103.838	23.1384	235.286	71617.7	221.612	207.343	0.99344	1366.46	1.05324	23	105	22	104	70.8064	31.3333	82.3333	9.75156	0.375584	0.0107599	71617.7	223.075	111.538
3	1597	3.94316	0.70789	0.255319	193.997	82.6374	45.7692	176.445	91.2931	23.1523	90.5538	20	43.3168	53.4008	9.00417	206.929	5.93067	2.28732	58.6713	24.9449	53.6913	0.00083177	93.1311	24.6298	216.802	73093.3	204.782	196.072	0.996262	1469.93	1.03784	24	94	23	93.0423	65.5046	31.6667	87.3333	8.17398	0.365628	0.014402	73093.3	205.55	102.775
4	1469	5.95985	0.792341	0.174757	252.097	77.209	39.6714	1.92939	106.999	17.9532	100	15.8114	47.6925	54.8785	7.09974	219.647	7.72964	3.0399	50.983	21.2737	46.7577	0.0007651	101.841	17.8657	235.286	58277.3	217.436	222.039	0.97472	1302.67	1.049	18	103	17	102	69.8303	29	82.6667	9.08435	0.392295	0.0415248	58277.3	223.075	111.538
5	1448	5.86612	0.777658	0.193878	306.233	76.4758	45.4549	1.27524	105.494	17.9837	96	16.4012	48.5424	50.7945	6.27559	212.336	8.09397	2.87033	59.7617	24.8833	51.7196	0.00075416	97.065	18.3071	228.114	65818.7	209.133	219.131	0.966974	1296.81	1.05538	19	98	18	97	67.2312	26.6667	103.667	12.7076	0.393054	0.0649171	65818.7	216.276	108.138
6	1074	3.30513	0.67803	0.305556	349.194	66.4367	42.942	1.76879	68.7158	20.7907	64.3817	19.0263	38.263	37.2635	7.81854	158.922	4.76605	2.03457	53.9786	23.1769	51.6704	0.00055937	70.997	21.916	166.904	46119.7	157.988	150.861	0.998391	979.403	1.04152	22	72	21	71	50.5997	31	88.6667	9.53935	0.379639	0.0372439	46119.7	158.242	79.1211
7	1130	3.74561	0.814708	0.260274	366.733	66.9938	48.087	179.161	74.2165	19.8142	67.3647	17.72	39.0329	37.7933	7.73276	162.326	4.88743	1.9708	61.4265	26.5416	56.2929	0.00058854	72.0801	18.6274	168.662	54338.3	161.025	160.333	1	1032.5	1.05707	19	73	18	72.2414	51.6936	35.3333	89.3333	9.20232	0.3819	0.0292035	54338.3	159.908	79.9541
8	1014	2.73466	0.755589	0.360656	477.428	59.0404	45.425	178.425	60.1475	21.9945	56.2228	20.2485	37.0678	31.8382	8.42811	139.791	3.77762	1.70124	57.2515	24.9329	54.0907	0.00052812	59.8949	20.8821	149.248	46061	138.176	136.084	0.976492	936.597	1.05655	22	61	21	60.0051	44.6651	31	83	9.82762	0.383095	0.0335306	46061	141.502	70.7512
9	985	2.53562	0.661962	0.387097	538.675	59.4558	52.1905	1.62181	57.5297	22.6886	53.8516	21.3776	36.0881	32.9946	8.68708	140.603	3.79812	1.72287	66.5746	29.6162	60.3807	0.00051302	61.1454	22.444	148.318	51407.7	138.976	132.021	0.988295	913.361	1.04765	24	62	23	61.2944	44.8376	39.3333	82.3333	7.74708	0.371811	0.00406091	51407.7	140.622	70.3109
10	976	2.55348	0.829932	0.375	599.756	58.1301	46.751	0.586058	56.9504	22.303	52.469	22.8254	38.3598	29.1798	8.75713	134.536	3.33212	1.56524	58.8002	26.3023	55.1506	0.00050833	55.0073	20.3569	139.35	45629	132.646	130.512	1	887.417	1.04946	21	56	20	55.8941	42.5809	32.3333	87.3333	10.1035	0.375325	0.0461066	45629	132.117	66.0586
11	892	2.74566	0.687211	0.372881	655.919	57.5953	45.9294	0.288986	56.6972	20.6497	52.9528	19.0263	37.1161	30.9755	7.92965	133.535	3.9063	1.76368	59.8643	24.2567	53.667	0.00046458	58.0043	21.1006	142.56	40969	130.934	128.186	0.96871	824.306	1.05196	22	59	21	58	42.2422	33	90	10.5592	0.393693	0.0470852	40969	135.163	67.5817
12	1418	3.73558	0.592809	0.282609	174.437	82.3963	53.8129	4.57671	85.5258	22.8949	83.1865	19.105	42.8643	52.1049	8.57264	202.349	6.07804	2.40512	67.9612	31.7884	61.689	0.00073854	90.9492	27.0747	210.7	76306.7	199.446	184.824	0.998399	1320.38	1.0437	26	92	25	91	63.6683	34	94	12.3103	0.399391	0.0500705	76306.7	199.766	99.8831
13	848	6.98854	0.524752	0.158416	406.209	69.1557	49.7866	176.511	91.7636	13.1306	96.2549	12	36.1727	61.9604	4.79379	210.229	12.9252	5.15193	61.6804	28.862	58.8172	0.00044166	99.8755	16.4327	227.528	42219	206.916	188.791	0.959187	718.792	1.05389	16	101	15	100	66.4494	30.6667	87.3333	12.6845	0.402852	0.0625	42219	215.721	107.86
14	1119	6.27693	0.664884	0.171717	418.935	71.1439	44.0378	3.24804	97.0423	15.4601	98.326	15.8114	42.2483	58.1597	5.9365	209.759	9.79698	3.77732	55.0813	24.4665	52.5657	0.00058281	98.3525	17.0156	225.044	49278.3	207.11	200.769	0.970687	959.069	1.08112	17	99	16	98.4103	66.6658	32.3333	79.6667	7.24108	0.371123	0.0151921	49278.3	213.364	106.682
15	886	2.67024	0.660209	0.360656	520.308	59.1738	56.5843	178.834	56.3033	21.0855	54.231	19.105	34.0718	32.5221	7.69386	136.955	4.22702	1.84852	70.6016	34.5959	64.5553	0.00046145	59.9673	21.667	145.006	50133.7	135.435	127.939	0.985127	813.667	1.04162	22	61	21	60.0051	43.6787	38.6667	98.6667	13.2002	0.405651	0.0609481	50133.7	137.48	68.7401
16	774	2.95801	0.727444	0.339286	581.981	57.7894	52.9307	178.803	54.9233	18.5677	51.2445	17.2627	33.2036	28.3717	7.02257	126.265	4.04008	1.7776	65.6305	31.6292	61.5323	0.00040312	54.988	18.4766	132.764	40968.3	125.638	122.614	0.998133	709.292	1.0525	19	56	18	55.1272	40.2385	38.6667	90	12.0373	0.39107	0.0529716	40968.3	125.873	62.9367
17	732	3.08388	0.71345	0.315789	639.294	58.5697	50.7814	177.587	54.4354	17.6516	50.9902	15.0333	34.2517	29.2106	6.72009	125.763	4.34675	1.98804	64.0464	29.4126	58.8852	0.00038124	55.9924	16.8278	135.834	37172	123.806	120.729	0.961339	663.889	1.04543	18	57	17	56	40.3059	32.3333	92.6667	12.8328	0.416501	0.0491803	37172	128.785	64.3925
18	1531	4.5317	0.64005	0.221154	126.967	88.194	40.6632	176.414	96.1905	21.2262	95.6347	20.0998	43.7251	57.0711	7.9697	218.896	7.16101	2.67551	51.9288	21.2639	48.7969	0.00079739	102.986	22.465	230.458	62255.3	218.062	203.737	0.998009	1419.96	1.04045	23	104	22	103	69.8838	30.6667	70.6667	6.42036	0.377534	0.00979751	62255.3	218.497	109.249
19	1216	6.18776	0.722519	0.171717	236.81	76.3405	52.1757	178.035	99.5481	16.0879	93.5361	14.3178	43.8133	54.0154	6.19933	207.957	8.7131	3.40204	56.5592	35.0033	64.9646	0.00063333	98.0452	16.8135	227.528	63445.7	205.887	206.121	0.954414	1088.51	1.0815	17	99	16	98	66.3426	30.6667	112	19.842	0.426153	0.155428	63445.7	215.721	107.86
20	853	2.81278	0.700328	0.362069	459.274	60.3423	55.1665	177.639	56.1301	19.9553	51.2445	18.2483	36.8168	29.9566	7.73326	133.138	3.87374	1.87604	71.694	32.0668	61.7386	0.00044427	57.0752	19.2002	143.49	47057	130.891	126.367	0.962123	785.069	1.04694	21	58	20	57.0196	42.1527	37.3333	109.333	16.5562	0.397023	0.104338	47057	136.044	68.0221
21	1434	4.01179	0.760339	0.280488	42.3201	72.099	47.504	176.83	86.4998	21.5614	79.3095	19.105	42.2498	43.0046	8.68048	184.758	4.95417	2.12888	58.4484	26.5397	57.5237	0.00074687	81.3185	21.2384	199.388	68120.7	183.123	185.429	0.968699	1335.82	1.06812	23	82	22	81.3941	58.925	31.6667	93	11.6726	0.397113	0.0564853	68120.7	189.04	94.5201
22	1117	6.1527	0.698999	0.180851	291.024	76.5434	45.604	177.991	95.4925	15.5204	88.278	15.2315	44.4006	49.8163	5.99325	199.445	8.31207	3.37369	55.2381	25.7914	55.7825	0.00058177	92.9428	16.8315	216.942	50939.7	196.191	197.788	0.953841	997.903	1.07228	17	94	16	93	63.0494	29.6667	91	12.524	0.406259	0.0555058	50939.7	205.685	102.842
Obj.#	Area	Aspect	Area/Box	Box X/Y	Center-X	Center-Y	Den./Inten. (	Angle	Axis (major)	Axis (minor)	Diameter (max	Diameter (min	Diameter (mea	Radius (max)	Radius (min)	Perimeter	Radius Ratio	Roundness	Den./Inten. (	Den./Inten. (	Den./Inten. (	Per Area (Obj	Size (length)	Size (width)	Perimeter2	IOD	Perimeter (co	Perimeter (el	Perimeter (ra	Area (polygon	Fractal Dimen	Box Width	Box Height	Feret (min)	Feret (max)	Feret (mean)	Den./Inten. (	Den./Inten. (	Den./Inten. (	Margination	Heterogeneity	Den./Inten. (	Perimeter3	Perimeter Len
1	2012	4.35857	0.731636	0.227273	64.6521	79.4324	44.5933	2.7247	107.508	24.6659	105.575	21.9317	51.1537	60.1927	9.66177	236.33	6.22999	2.45215	56.252	25.4995	52.0283	0.00104791	108.829	25.7317	250.942	89721.7	234.974	228.535	0.987622	1836.96	1.04525	25	110	24	109	75.4676	25.3333	121	17.288	0.410759	0.0934394	89721.7	237.919	118.959
2	1458	3.77984	0.740854	0.292683	130.951	70.8759	45.1017	177.865	85.3032	22.5679	78.6384	18.1108	44.7175	40.9224	8.93391	186.406	4.58057	2.06623	56.7044	24.1968	54.404	0.00075937	80.7948	22.7669	197.63	65758.3	181.929	184.088	0.970938	1352.17	1.07621	24	82	23	81.002	58.592	31.6667	101.333	9.75481	0.375612	0.037037	65758.3	187.374	93.687
3	1310	6.12527	0.720572	0.178218	184.405	80.6908	39.3786	178.787	102.605	16.7512	96	16.2788	42.9634	50.8051	6.41281	214.296	7.92244	3.15823	49.5886	21.4168	47.1305	0.00068229	99.9352	17.0127	230.114	51586	210.582	212.576	0.965209	1199.35	1.0447	18	101	17	100	67.6213	27	67	6.35612	0.376092	0.00076335	51586	218.172	109.086
4	1155	2.45981	0.802083	0.4	298.054	60.8485	52.2765	177.609	60.5807	24.6282	58.0517	22.1359	39.4723	31.6446	10.0548	141.284	3.14721	1.59838	66.761	29.1957	60.8727	0.00060156	59.1572	23.9812	153.974	60379.3	139.775	139.871	0.957465	1061.03	1.04374	24	60	23	59.206	45.1608	38.3333	86.3333	7.62322	0.373217	0.0138528	60379.3	145.985	72.9924
5	873	2.38822	0.748714	0.415094	342.572	55.0275	51.0023	178.499	52.2704	21.8867	49.8197	21.587	35.509	28.2587	8.42845	127.057	3.35278	1.64267	67.4605	28.7961	56.7503	0.00045468	52.0869	21.6216	135.248	44525	124.532	121.427	0.971167	796.556	1.04414	22	53	21	52.1417	40.039	31.3333	86.3333	11.1822	0.371059	0.0435281	44525	128.23	64.1148
6	962	2.05948	0.726038	0.471698	362.555	55.1143	45.9816	1.2792	51.0358	24.7809	49.3356	23.0868	35.9593	28.5331	9.55577	128.728	2.98596	1.50819	58.1029	24.999	54.843	0.00050104	52.0317	24.6191	136.662	44234.3	127.667	122.69	0.985309	885.819	1.04657	25	53	24	52.3611	41.1341	30	74.6667	8.97306	0.324139	0.0031185	44234.3	129.57	64.7852
7	1741	4.35252	0.671682	0.222222	44.1924	79.1063	51.7718	176.822	100.834	23.1668	99.5038	21.3776	48.3845	59.5487	8.80822	229.308	6.76058	2.70939	65.1235	30.1953	59.9966	0.00090677	106.835	25.404	246.356	90134.7	227.145	214.376	0.972489	1602.35	1.03739	24	108	23	107	73.0721	25.3333	111	16.1271	0.37822	0.104538	90134.7	233.571	116.786
8	1075	7.18833	0.709571	0.148515	170.773	83.1042	51.9225	179.954	100.646	14.0013	97.0052	12.1655	42.0295	52.2754	5.22801	207.536	9.99909	3.73093	60.0009	32.2893	63.4772	0.00055989	100.002	13.9806	224.802	55816.7	206.741	206.791	0.970003	968.903	1.06643	15	101	14	100	66.5718	32	110.333	16.5902	0.418776	0.109767	55816.7	213.134	106.567
9	1041	6.71569	0.673786	0.145631	221.608	73.7195	44.512	177.292	97.3982	14.5031	96.3328	13.3417	39.6338	59.5252	5.39923	215.291	11.0248	4.17048	54.6916	27.4534	51.391	0.00054218	101.886	16.1101	226.56	46337	211.377	200.778	0.984062	880.389	1.05587	15	103	14	102	67.981	24.6667	115	16.0944	0.420821	0.0951009	46337	214.8	107.4
10	1152	7.82894	0.685714	0.152381	234.468	75.0425	40.5295	2.65806	109.64	14.0044	103.005	13	43.7814	59.9754	5.46805	221.185	10.9683	3.61479	51.5807	20.8689	49.1389	0.0006	103.934	15.6795	229.108	46690	221.039	224.444	1	1038.67	1.06559	16	105	15	104	70.7497	26.6667	78	7.5831	0.385822	0.0112847	46690	217.212	108.606
11	826	2.10718	0.611852	0.462963	277.489	60.7276	51.9471	6.48199	48.5347	23.033	48.0833	20.2237	33.812	30.2611	8.51525	127.219	3.55375	1.67593	67.2554	28.5678	60.0182	0.0004302	52.9999	24.9979	134.662	42908.3	125.799	116.016	0.985314	774	1.05718	25	54	24	53.0388	40.6244	36.3333	75.6667	8.47061	0.38426	0	42908.3	127.674	63.8371
12	1166	2.96221	0.639254	0.315789	111.465	73.0043	44.6098	179.649	68.013	22.9603	64.195	22.1359	40.2747	38.7441	8.53516	164.993	4.53935	2.03424	56.7882	23.6115	53.4297	0.00060729	75.017	22.8526	175.974	52015	164.693	151.801	0.987122	1088.93	1.03345	24	76	23	75	52.996	28.3333	97	10.2623	0.384772	0.0343053	52015	166.842	83.4211
Obj.#	Area	Aspect	Area/Box	Box X/Y	Center-X	Center-Y	Den./Inten. (	Angle	Axis (major)	Axis (minor)	Diameter (max	Diameter (min	Diameter (mea	Radius (max)	Radius (min)	Perimeter	Radius Ratio	Roundness	Den./Inten. (	Den./Inten. (	Den./Inten. (	Per Area (Obj	Size (length)	Size (width)	Perimeter2	IOD	Perimeter (co	Perimeter (el	Perimeter (ra	Area (polygon	Fractal Dimen	Box Width	Box Height	Feret (min)	Feret (max)	Feret (mean)	Den./Inten. (	Den./Inten. (	Den./Inten. (	Margination	Heterogeneity	Den./Inten. (	Perimeter3	Perimeter Len
1	2040	5.49705	0.806324	0.191304	70.626	85.8976	45.5314	179.807	120.835	21.9817	110	19	48.9533	58.6008	8.62659	247.289	6.79304	2.52596	59.0113	24.4779	53.1049	0.0010625	113.999	20.9158	259.63	92884	245.386	252.062	0.996882	1908.88	1.03695	22	115	21	114	78.7776	29	97	11.4698	0.381449	0.0416667	92884	246.154	123.077
2	1284	3.44122	0.810606	0.305556	136.096	64.8684	51.8066	0.807855	76.4367	22.2121	70.3491	16.1245	42.7818	36.363	6.56409	167.085	5.53969	1.9913	67.5958	29.986	57.838	0.00066875	71.0352	21.7452	180.216	66519.7	163.619	166.892	0.957598	1166.69	1.06806	22	72	21	71	52.7886	32.6667	93	10.5099	0.371935	0.021028	66519.7	170.864	85.4322
3	1140	2.47956	0.680597	0.373134	181.651	60.9728	51.5216	177.67	61.2565	24.7046	59.3043	22.561	38.5708	36.2534	9.34916	151.867	3.87772	1.822	68.2851	29.2061	57.0737	0.00059374	66.0674	25.0371	163.63	58734.7	150.302	141.202	0.968813	1051.21	1.03989	25	67	24	66	48.2713	37	88.3333	10.7064	0.384009	0.0342105	58734.7	155.14	77.57
4	1203	5.91064	0.719498	0.215909	259.362	74.3383	52.1787	177.466	96.5084	16.3279	86.5794	11.0454	41.274	44.7925	4.6499	192.447	9.63301	2.64812	66.9933	29.4248	60.118	0.00062656	87.136	15.7549	202.904	62771	190.558	200.372	0.990569	1112.08	1.0607	19	88	18	87.0712	61.1354	36	100.333	9.26971	0.374758	0.0224439	62771	192.372	96.1862
5	1032	5.18907	0.629268	0.243902	300.623	70.7645	49.2991	1.01443	86.4719	16.6643	77.5242	10.198	43.8913	41.1176	3.4464	183.71	11.9306	2.91479	63.4477	27.7132	56.7364	0.0005375	80.9873	19.3334	191.63	50876.7	178.275	181.125	0.981229	901.208	1.04431	20	82	19	81	57.2199	33	76.6667	8.78146	0.3676	0.00484496	50876.7	181.686	90.8429
6	902	4.22447	0.780277	0.25	371.558	65.6075	42.588	177.798	70.5084	16.6905	66.0303	20.6155	42.2609	35.6119	6.56938	149.689	5.42089	2.23868	56.7517	22.5299	48.4823	0.00046979	66.7968	16.9872	157.592	38414.3	147.761	150.342	0.988946	793.542	1.0764	17	68	16	67.0694	47.7196	26.6667	77	10.7214	0.385745	0.0277162	38414.3	149.412	74.7061
7	793	4.00936	0.8125	0.262295	408.651	58.348	43.8407	177.82	64.2018	16.013	58.8558	16.1555	35.855	32.2825	6.35884	136.113	5.07679	2.22786	58.401	23.8335	49.2875	0.00041302	60.2228	16.0542	147.248	34765.7	135.1	137.638	0.967723	696.167	1.09101	16	61	15	60.3972	43.5712	31.6667	73.6667	8.22353	0.371777	0.0075662	34765.7	139.606	69.8032
8	897	3.14959	0.711905	0.31746	472.773	62.2464	39.5087	1.99767	60.9434	19.3496	57.3149	17	36.3884	32.5976	7.51045	141.087	4.34031	1.93816	51.1081	19.6042	47.8138	0.00046718	62.1018	17.8033	148.904	35439.3	138.819	134.732	0.983297	818.333	1.05763	20	63	19	62.0935	44.6319	29.3333	62.3333	5.64095	0.373683	0	35439.3	141.177	70.5886
9	740	5.33157	0.747475	0.227273	521.234	62.7324	45.0653	179.517	72.3631	13.5726	65.2763	10.198	37.5191	32.7801	4.65303	147.307	7.04488	2.57232	55.7338	26.573	52.8892	0.00038541	64.9639	13.7043	156.178	33348.3	145.224	151.273	0.980768	678.278	1.05859	15	66	14	65.3731	46.7225	31	86	10.614	0.403795	0.0405405	33348.3	148.071	74.0357
10	1199	2.99418	0.766624	0.338235	202.033	61.7715	48.3022	3.16577	68.4349	22.856	65.5134	21.3776	42.2172	36.9048	9.03542	159.364	4.08445	1.83964	61.4937	26.8207	56.5922	0.00062447	67.45	23.6232	168.56	57914.3	154.748	152.479	0.968306	1104.79	1.05886	23	68	22	67.6635	49.7338	35	86.6667	7.76018	0.372835	0.0116764	57914.3	159.813	79.9065
11	1041	4.76034	0.644582	0.223529	244.43	77.3545	51.8892	1.04685	81.6002	17.1417	79.0063	16.1245	38.3375	46.5792	6.5792	179.872	7.07976	2.70388	67.121	29.2536	59.293	0.00054218	83.9494	18.4903	188.904	54016.7	178.99	172.093	0.999388	944.042	1.03473	19	85	18	84	57.2703	36.3333	81.6667	8.20888	0.367675	0.0067243	54016.7	179.1	89.5498
12	541	5.05592	0.644048	0.233333	459.087	59.6469	39.2822	2.33269	59.9127	11.85	56	9.48683	31.0896	30.4925	3.92901	127.729	7.76087	2.80291	49.4695	20.8207	47.5564	0.00028177	59.1139	11.8456	136.178	21251.7	126.106	125.741	0.97673	473.264	1.09658	14	60	13	59.108	40.6454	28.6667	60.6667	5.76632	0.388015	0	21251.7	129.11	64.5551
13	950	3.73898	0.787728	0.268657	355.938	65.8726	38.6509	1.54095	68.0399	18.1975	63	16.7631	37.5458	34.601	7.06325	149.227	4.89873	2.02957	48.7989	19.6905	47.4632	0.00049479	66.0568	17.8006	157.834	36718.3	147.162	147.021	0.983422	878	1.06023	18	67	17	66	47.2658	24	61	6.72924	0.383433	0	36718.3	149.642	74.8211
14	736	3.81879	0.721569	0.283333	423.177	58.6848	45.7183	3.54603	60.8769	15.9414	57.0701	16.1245	34.9329	32.7272	5.83189	133.17	5.61177	2.33342	56.5041	26.4538	54.197	0.00038333	58.9489	16.959	146.076	33648.7	131.931	131.219	0.952601	654.139	1.05948	17	60	16	59	42.467	28.6667	77	10.0332	0.387686	0.0230978	33648.7	138.496	69.2478
15	640	5.1075	0.769231	0.203125	509.122	63.9516	54.1453	179.766	65.1065	12.7472	61	11.1803	34.5282	32.1861	4.87835	136.564	6.59773	2.75641	66.2672	34.1594	62.0094	0.00033333	63.0076	12.1181	146.42	34653	134.705	136.535	0.970354	556.361	1.06241	13	64	12	63	43.3099	37	95.3333	11.932	0.394894	0.0515625	34653	138.821	69.4105
16	1944	4.74402	0.694286	0.223214	50.9599	88.0602	48.6325	178.677	110.082	23.2043	103	22.1359	49.3292	56.8337	9.04032	241.151	6.28669	2.49271	64.1795	26.251	55.4671	0.0010125	111.063	23.4786	252.114	94541.7	238.531	232.227	0.997914	1823.99	1.06989	25	112	24	111	76.1302	31	85.3333	10.226	0.387567	0.0185185	94541.7	239.029	119.515
17	1023	4.28977	0.673026	0.2375	315.61	72.8504	45.1007	0.389362	76.2506	17.775	72.0069	17.72	38.2341	40.3949	6.61168	170.596	6.10963	2.42195	57.8397	25.4145	52.0479	0.00053281	78.9982	18.251	176.904	46138	169.2	162.339	1	924.292	1.05389	19	80	18	79	54.0742	33.6667	87.3333	8.60931	0.391374	0.028348	46138	167.723	83.8614
18	1134	2.35973	0.687273	0.378788	115.519	64.8228	52.2152	177.696	59.8268	25.3533	58.6941	23.1948	39.0948	35.4681	9.48314	152.746	3.74012	1.77821	67.9083	29.933	58.8042	0.00059062	65.0278	25.4683	162.318	59212	150.583	139.337	0.978483	1059.88	1.0502	25	66	24	65	48.2612	34.6667	86.3333	10.249	0.378204	0.0238095	59212	153.895	76.9473
Obj.#	Area	Aspect	Area/Box	Box X/Y	Center-X	Center-Y	Den./Inten. (	Angle	Axis (major)	Axis (minor)	Diameter (max	Diameter (min	Diameter (mea	Radius (max)	Radius (min)	Perimeter	Radius Ratio	Roundness	Den./Inten. (	Den./Inten. (	Den./Inten. (	Per Area (Obj	Size (length)	Size (width)	Perimeter2	IOD	Perimeter (co	Perimeter (el	Perimeter (ra	Area (polygon	Fractal Dimen	Box Width	Box Height	Feret (min)	Feret (max)	Feret (mean)	Den./Inten. (	Den./Inten. (	Den./Inten. (	Margination	Heterogeneity	Den./Inten. (	Perimeter3	Perimeter Len
1	1248	3.61017	0.787879	0.305556	64.5689	63.6595	54.1111	1.12227	76.939	21.3118	70.0643	16.2788	42.4405	37.3735	6.4401	166.134	5.80325	2.06198	71.262	32.0641	59.0072	0.00065	71.0451	21.231	182.458	67530.7	162.861	166.958	0.941445	1154.92	1.07574	22	72	21	71	52.7241	32.3333	97.3333	12.431	0.378498	0.0360577	67530.7	172.991	86.4953
2	989	6.10131	0.605263	0.22093	106.215	75.5834	54.2845	1.2772	91.3862	14.9781	84	12.8062	44.5412	45.6684	3.24224	187.27	14.0854	3.13287	69.5308	32.5116	60.8109	0.0005151	84.9343	18.3522	198.458	53687.3	184.138	189.375	0.978626	899.292	1.04803	19	86	18	85.0808	59.0107	33.6667	82.6667	10.422	0.372438	0.00404448	53687.3	188.16	94.0798
3	1370	4.21448	0.684658	0.264368	121.853	74.3066	45.7049	177.746	87.1935	20.689	83	21.9545	45.2976	45.1824	7.85927	189.674	5.74894	2.2341	58.9277	25.6255	52.5613	0.00071354	86.1694	22.0063	199.146	62615.7	188.408	185.962	0.997871	1269.81	1.04512	23	87	22	86.174	60.2885	33.6667	87	8.97913	0.385707	0.029927	62615.7	188.81	94.4051
4	1297	6.34329	0.75848	0.189474	179.619	73.643	50.707	1.76874	104.41	16.4599	93.1933	12.53	46.8707	50.425	4.97468	207.223	10.1363	3.07457	63.8828	29.6708	58.5675	0.00067552	94.1095	17.3623	221.872	65767	204.289	215.885	0.97115	1145.31	1.09292	18	95	17	94.0375	65.7428	33	93	11.5388	0.382119	0.0462606	65767	210.358	105.179
5	1167	4.15426	0.841384	0.260274	219.245	67.7386	50.9866	1.53805	79.7286	19.192	72.5672	15.2971	42.7026	38.3384	7.24978	168.823	5.28822	2.14893	68.3462	28.1311	56.4824	0.00060781	72.1083	18.3961	179.248	59501.3	167.188	170.29	0.983782	1069.5	1.08985	19	73	18	72.5621	53.7097	34.6667	91.3333	11.9238	0.383288	0.0539846	59501.3	169.944	84.9721
6	1122	4.28201	0.787368	0.253333	236.358	68.2487	47.1304	178.749	79.1817	18.4917	71.4493	15.2315	39.4543	38.6222	6.68407	166.29	5.77824	2.31645	63.5053	25.2077	52.6783	0.00058437	74.0479	18.4541	180.216	52880.3	164.054	168.61	0.96014	1002.93	1.0628	19	75	18	74	52.9199	28.3333	69.6667	6.77955	0.358026	0	52880.3	170.864	85.4322
7	1072	5.57273	0.7507	0.202381	294.241	70	51.9422	0.213144	89.5256	16.065	82.3893	13.4164	41.0021	43.036	6.09672	182.191	7.05888	2.67172	65.041	30.819	59.9664	0.00055833	82.9808	16.1115	190.076	55682	180.515	186.578	1	967.292	1.04776	17	84	16	83.2865	57.9859	35	88	10.4398	0.373419	0.0223881	55682	180.21	90.1051
8	1172	6.07524	0.739899	0.204545	347.442	75.8746	51.3774	178.325	97.3931	16.0312	87.0057	11.1803	45.6084	46.0891	4.55974	192.653	10.1078	2.83588	65.4386	28.9906	59.7031	0.00061041	87.0505	17.2851	206.802	60214.3	190.936	201.874	0.973819	1078.75	1.05311	18	88	17	87	61.2377	36	90	8.06215	0.354903	0.0145051	60214.3	196.069	98.0346
9	634	5.1236	0.799496	0.213115	384.035	58.0726	41.8081	178.008	65.1923	12.7239	58.0086	10.198	32.6837	32.3112	4.96583	132.162	6.50671	2.68554	55.224	22.6104	47.5899	0.0003302	60.1028	12.514	142.178	26506.3	131.176	136.683	0.973129	538.431	1.05015	13	61	12	60.1031	42.5116	31	62.6667	6.02735	0.380611	0	26506.3	134.799	67.3993
10	653	4.768	0.777381	0.233333	444.248	61.7366	44.6922	177.999	64.388	13.5042	58	10.198	32.9033	32.1676	4.80867	134.339	6.68949	2.58691	55.7703	26.1914	52.1149	0.0003401	59.1037	13.6554	143.35	29184	131.521	135.774	0.967709	568.208	1.09611	14	60	13	59.108	42.4757	30.6667	93.3333	11.5765	0.401807	0.0566616	29184	135.909	67.9547
11	1054	4.77645	0.657928	0.202247	164.677	71.2543	47.562	178.762	81.8409	17.1342	81.615	16.1245	38.9225	48.1625	6.3277	184.803	7.61138	2.98603	62.8292	26.2059	53.6509	0.00054895	88.0227	17.7522	198.216	50130.3	183.127	172.551	0.974446	941.208	1.06192	18	89	17	88	59.0202	34	85	9.64425	0.391901	0.0360531	50130.3	187.929	93.9647
12	1060	3.66531	0.602273	0.275	278.716	70.4142	52.9553	178.887	72.0655	19.6615	67.4759	19.6977	40.1013	40.4433	7.29573	170.915	5.54342	2.28352	68.3255	30.383	60.1575	0.00055208	79.0239	20.5208	176.802	56132.7	169.623	156.091	1	979.208	1.05288	22	80	21	79	54.0952	29.6667	96.3333	12.4249	0.374706	0.0490566	56132.7	167.627	83.8138
13	565	5.05958	0.700993	0.209677	432.586	62.8566	50.3982	0.780555	61.4908	12.1533	59.2115	11.1803	32.4002	32.161	4.41648	133.04	7.28204	2.88399	61.908	30.2053	59.0814	0.00029427	61.0216	12.4893	140.178	28475	130.91	129.046	0.985011	487.375	1.09575	13	62	12	61	41.9321	36	91.3333	9.09801	0.383363	0.0247788	28475	132.903	66.4513
14	1158	2.51782	0.664753	0.38806	44.4948	64.101	50.5426	177.224	62.1476	24.6831	57.4282	23	38.7125	35.4894	9.50572	153.796	3.73348	1.72394	65.7392	28.5155	57.3731	0.00060312	66.1647	24.65	161.732	58528.3	151.794	142.817	0.98992	1085.36	1.03932	26	67	25	66.1723	48.5861	34.3333	84	8.98457	0.367367	0.0129534	58528.3	153.339	76.6696
15	684	3.82481	0.737069	0.275862	396.849	58.5365	45.0599	3.05741	58.8565	15.3881	54.9181	13.6015	33.3358	31.02	5.86776	129.008	5.28651	2.16715	55.3977	25.8494	53.9327	0.00035625	57.0255	16.3654	137.006	30821	127.928	126.841	0.98485	619.569	1.06293	16	58	15	57.0196	40.9296	28.6667	75	9.7667	0.389347	0.00877192	30821	129.896	64.9478
16	868	4.83376	0.580991	0.216867	333.362	76.6912	49.3886	2.37624	75.6223	15.6446	72.0069	15.6205	39.9197	44.0535	5.64669	174.085	7.80165	3.33279	64.3387	26.9332	56.894	0.00045208	81.9295	18.1878	185.974	42869.3	170.274	159.282	0.965693	742.333	1.06615	18	83	17	82	55.1805	37.3333	66	5.83911	0.356011	0	42869.3	176.323	88.1613
Obj.#	Area	Aspect	Area/Box	Box X/Y	Center-X	Center-Y	Den./Inten. (	Angle	Axis (major)	Axis (minor)	Diameter (max	Diameter (min	Diameter (mea	Radius (max)	Radius (min)	Perimeter	Radius Ratio	Roundness	Den./Inten. (	Den./Inten. (	Den./Inten. (	Per Area (Obj	Size (length)	Size (width)	Perimeter2	IOD	Perimeter (co	Perimeter (el	Perimeter (ra	Area (polygon	Fractal Dimen	Box Width	Box Height	Feret (min)	Feret (max)	Feret (mean)	Den./Inten. (	Den./Inten. (	Den./Inten. (	Margination	Heterogeneity	Den./Inten. (	Perimeter3	Perimeter Len
1	1494	3.80828	0.759146	0.292683	58.0756	71.5877	43.0805	179.045	86.3026	22.6618	79	19.7231	48.4342	41.7013	7.10405	187.237	5.87006	1.96039	57.4659	22.5355	49.2403	0.00077812	80.9721	23.3801	195.974	64362.3	184.451	186.082	0.992723	1401.38	1.06166	24	82	23	81.1981	58.9756	28.6667	85.3333	8.93567	0.373668	0.0227577	64362.3	185.803	92.9016
2	1397	4.6865	0.826138	0.213483	116.872	72.048	46.0723	0.310549	92.481	19.7335	85.1587	16	42.5513	46.6214	7.87202	195.585	5.92242	2.48981	58.9678	25.6206	53.6285	0.0007276	88.0367	18.3629	210.458	64363	193.648	195.3	0.97049	1272.53	1.03491	19	89	18	88.2624	62.0654	32	91	10.8017	0.4043	0.0429492	64363	199.536	99.7681
3	1292	3.38547	0.793612	0.297297	158.279	66.2624	47.7962	179.456	75.4877	22.2976	71.0282	21.095	41.1525	37.7586	8.72531	167.996	4.32749	1.81891	65.493	25.572	52.3235	0.00067291	73.0727	21.3602	175.006	61752.7	166.782	165.181	1	1204.44	1.05823	22	74	21	73.4326	53.2784	33.6667	84	7.7715	0.367648	0.00928792	61752.7	165.922	82.961
4	1106	2.71714	0.837879	0.366667	217.843	59.3807	43.8424	0.76809	62.4378	22.9793	57.3149	23.7065	41.117	30.7746	9.16523	143.552	3.35776	1.5553	61.4385	22.4593	47.6293	0.00057604	59.0349	21.3198	149.834	48489.7	142.468	141.429	1	1032.54	1.05273	22	60	21	59.304	45.5518	33.6667	67.3333	5.30831	0.372561	0	48489.7	142.058	71.0289
5	1050	1.88491	0.59322	0.508475	239.093	59.7333	46.9029	0.949834	51.8457	27.5056	49.6488	25.0799	36.7846	31.3998	10.0969	141.621	3.10986	1.62901	62.9162	25.6114	52.181	0.00054687	58.0086	29.4602	147.286	49248	140.307	127.594	1	952.625	1.05268	30	59	29	58	45.2477	33	85	8.23945	0.351006	0.0257143	49248	139.646	69.8229
6	1150	5.58965	0.651927	0.25	289.018	67.7704	46.0096	175.573	93.0354	16.6442	83.3847	12	40.381	45.5031	5.0235	187.433	9.05805	2.62167	62.7983	24.3478	50.8826	0.00059895	83.6015	18.8661	196.076	52911	184.089	193.853	0.990267	1048.97	1.08493	21	84	18.8935	83.6785	59.1896	30	82.3333	9.19692	0.366033	0.0286956	52911	185.899	92.9493
7	1122	3.28283	0.728571	0.314286	367.278	64.5419	44.9804	0.136796	69.3038	21.111	66.2722	20.3961	37.4515	34.6971	8.29074	155.26	4.18504	1.93667	62.7906	23.8146	48.336	0.00058437	68.9974	21.0811	165.63	50468	152.904	152.297	0.973684	1013.29	1.07045	22	70	21	69	49.163	34.6667	71.6667	5.82448	0.363422	0.00089126	50468	157.036	78.5181
8	975	4.82445	0.752315	0.197531	419.127	69.7774	44.2947	7.589e-05	78.5359	16.2787	73.2462	16.6433	39.0699	40.6866	6.13121	170.848	6.63598	2.47863	59.5733	23.1313	50.1795	0.00050781	80	15	176.42	43187.3	170.186	165.445	1	898.208	1.04774	16	81	15	80	54.2951	34.3333	74.3333	6.31238	0.378944	0.00307692	43187.3	167.263	83.6313
9	744	3.36445	0.663693	0.322034	475.536	57.1868	43.3598	4.06324	58.084	17.2641	53.1507	13.4164	33.3376	31.4988	5.75671	134.306	5.47166	2.23567	58.582	22.7151	48.7823	0.0003875	57.9959	19.2302	142.318	32259.7	129.713	127.206	0.961312	648.069	1.05832	19	59	18	58	42.0645	31.3333	86	8.32387	0.368518	0.0228495	32259.7	134.933	67.4667
10	796	5.63499	0.850427	0.180556	526.289	65.3405	41.3643	180	76.4055	13.5591	70	10.4403	35.6578	35.734	4.72335	153.052	7.56541	2.76876	59.2626	20.5452	44.2852	0.00041458	71	12.0001	164.318	32926	151.943	159.117	0.975304	697.569	1.06449	13	72	12	71.0502	48.8594	29.3333	74.6667	7.42146	0.392541	0.00879396	32926	155.791	77.8954
11	790	8.18465	0.706619	0.151163	406.64	71.0468	46.1561	179.1	92.648	11.3197	84.214	14.4222	40.7176	45.0306	3.6408	180.613	12.3683	3.58521	59.9823	25.5051	52.981	0.00041145	84.9267	12.2499	187.35	36463.3	179.383	189.331	1	700.292	1.06191	13	86	12	85.2768	57.5002	32	83.6667	10.3312	0.404581	0.0341772	36463.3	177.624	88.812
12	843	2.59658	0.704261	0.368421	459.101	56.841	45.2586	176.64	53.7238	20.6902	51.6624	18	33.9189	31.1763	7.90077	130.928	3.94598	1.75565	62.5967	23.019	50.1601	0.00043906	55.9038	21.1963	137.248	38153	128.714	122.721	0.989149	767.5	1.04982	21	57	20	56	41.4886	33.3333	76.3333	7.48052	0.379811	0.00474495	38153	130.126	65.0629
13	1130	3.77066	0.814708	0.260274	176.809	66.5106	47.5156	1.41041	74.5789	19.7788	68.2642	17.0294	37.981	37.9367	7.82417	161.314	4.84866	1.98308	64.2257	25.7327	52.5885	0.00058854	71.929	18.3391	167.35	53692.7	160.646	160.99	1	1010.18	1.04573	19	73	18	72	51.8848	33.3333	73.6667	7.82248	0.385137	0.00176991	53692.7	158.663	79.3314
14	690	5.10853	0.735608	0.208955	513.981	65.5377	44.0449	0.33261	67.8083	13.2735	61.2944	12.53	33.7549	33.7776	5.01008	139.954	6.74194	2.72629	62.4551	23.029	46.6507	0.00035937	65.9989	13.1623	149.592	30391	139.588	142.199	0.98421	587.139	1.05171	14	67	13	66	45.0593	29.3333	71.6667	9.38705	0.408043	0.00434782	30391	141.828	70.9139
15	1154	4.53998	0.801389	0.225	39.8163	72.7712	48.8689	179.643	82.6587	18.2068	74.3303	15.2971	39.4156	40.4148	6.92616	173.557	5.83509	2.48036	63.6204	27.6586	55.3276	0.00060104	78.9736	17.1553	189.044	56394.7	172.576	175.047	0.962852	1030.67	1.06779	18	80	17	79.1097	55.6148	32.6667	99	13.9108	0.40221	0.0753899	56394.7	179.234	89.6171
16	1190	5.45331	0.795455	0.193182	100.341	73.4655	48.9059	178.026	92.0919	16.8874	84.7172	14.0357	39.4093	47.0085	6.67508	190.473	7.04239	3.00538	65.8975	27.2168	53.6034	0.00061979	86.9828	17.0585	210.356	58198	187.929	192.21	0.942278	1053.22	1.05443	17	88	16	87	60.6542	34	80.3333	9.2528	0.39171	0.0184874	58198	199.441	99.7205
17	864	2.74778	0.696774	0.322581	349.413	64.1887	48.3588	0.569447	56.2172	20.4592	54.9181	18.6815	36.829	32.0982	7.58914	136.117	4.22949	2.008	71.4954	24.8854	48.6956	0.00044999	60.997	19.3668	146.42	41782	134.958	127.083	0.972175	763.722	1.04068	20	62	19	61	43.7291	34.6667	81.3333	10.2707	0.391934	0.0104167	41782	138.821	69.4105
18	954	2.73661	0.592547	0.328571	305.92	64.001	46.5821	3.73892	59.6069	21.7813	62.1691	22.0227	37.6839	39.6082	7.92035	152.981	5.00082	2.12851	62.0294	26.0419	51.6751	0.00049687	68.7227	23.5834	161.49	44439.3	151.505	134.844	0.98952	876.431	1.04225	23	70	22	69	48.9572	32.6667	78.3333	8.68445	0.355829	0.0104822	44439.3	153.109	76.5546
Healthy-8	Area	Aspect	Area/Box	Box X/Y	Center-X	Center-Y	Den./Inten. (	Angle	Axis (major)	Axis (minor)	Diameter (max	Diameter (min	Diameter (mea	Radius (max)	Radius (min)	Perimeter	Radius Ratio	Roundness	Den./Inten. (	Den./Inten. (	Den./Inten. (	Per Area (Obj	Size (length)	Size (width)	Perimeter2	IOD	Perimeter (co	Perimeter (el	Perimeter (ra	Area (polygon	Fractal Dimen	Box Width	Box Height	Feret (min)	Feret (max)	Feret (mean)	Den./Inten. (	Den./Inten. (	Den./Inten. (	Margination	Heterogeneity	Den./Inten. (	Perimeter3	Perimeter Len
1	2708	4.06473	0.841255	0.261261	81.1422	86.2596	60.5166	178.691	119.579	29.4186	109.018	24.0416	55.1438	56.8457	10.9964	253.81	5.16947	1.95104	82.9841	43.1592	55.4066	0.00141041	110.063	28.8149	263.388	163879	250.687	255.983	1	2543.42	1.06681	29	111	28	110	80.2388	29.3333	105.667	11.742	0.372146	0.0402511	163879	249.716	124.858
2	1595	5.6752	0.745327	0.186916	127.565	83.7824	58.0581	1.06115	109.236	19.2479	103.484	18.1108	44.8747	54.2939	7.43829	229.988	7.29925	2.75124	81.1536	40.3154	52.7053	0.00083072	106	19.719	236.904	92602.7	227.762	227.381	1	1459.17	1.05829	20	107	19	106	72.8074	31	102.667	12.9775	0.374789	0.0489028	92602.7	224.606	112.303
3	1766	4.33082	0.681327	0.222222	145.727	85.0538	55.7763	179.889	100.905	23.2993	97.4166	23	50.2238	55.7412	8.72723	231.491	6.38704	2.5501	77.2718	37.6002	52.457	0.00091979	107.002	23.1042	240.802	98501	227.762	214.63	0.997628	1626.51	1.04925	24	108	23	107	72.7265	33.3333	103	9.12604	0.378397	0.0175538	98501	228.303	114.152
4	1490	2.14959	0.755578	0.426471	195.298	63.206	56.4834	178.24	64.9176	30.2001	60.0833	27.074	43.526	35.7627	11.7038	163.591	3.05564	1.4526	79.804	37.7738	51.8725	0.00077604	66.9684	29.031	168.56	84160.3	161.959	154.429	1	1399.17	1.04926	29	68	28	67	52.1094	40.3333	101.333	11.452	0.36942	0.0604027	84160.3	159.813	79.9065
5	1624	2.28268	0.784541	0.434783	220.992	63.2211	53.4614	1.11685	69.6058	30.493	66.0076	28.0179	44.4178	36.7883	11.994	170.1	3.06722	1.41092	75.0394	34.6693	50.6755	0.00084583	68.2015	29.5597	174.318	86821.3	169.005	163.295	1	1540.57	1.04007	30	69	29	68.8394	53.8347	35.6667	87.3333	7.83092	0.350897	0.00369458	86821.3	165.271	82.6357
6	1525	7.29417	0.808161	0.153153	266.376	85.8918	60.642	0.396862	121.357	16.6376	109	13	48.5519	56.0827	5.37749	237.539	10.4292	3.34699	82.4866	43.9449	55.4944	0.00079427	110.011	16.2005	251.044	92479	233.627	249.181	0.981568	1346.92	1.07328	17	111	16	110	75.0576	37	91	11.0435	0.352445	0.00918032	92479	238.014	119.007
7	1345	3.26723	0.790247	0.310811	325.788	66.9346	55.4677	0.247001	75.5538	23.1247	69.4262	21.095	42.4515	38.066	9.21212	170.384	4.13217	1.78183	78.5115	37.6625	50.229	0.00070052	73.0338	22.1464	177.732	74604	167.886	166.143	0.996307	1268.14	1.04861	23	74	22	73.4326	53.6384	35	101.333	11.5199	0.380356	0.0527881	74604	168.508	84.2541
8	1484	2.75529	0.752917	0.369863	347.41	66.6213	52.949	179.417	73.0569	26.5151	68.469	24.5153	42.9113	38.0722	10.4173	171.036	3.65473	1.6398	75.94	34.4117	48.4953	0.00077291	72.0675	26.3548	179.146	78576.3	169.224	165.07	0.996322	1399.99	1.04961	27	73	26	72.3394	54.1131	33	97.3333	9.03674	0.370301	0.0168464	78576.3	169.849	84.9245
9	2644	3.99743	0.836444	0.266055	54.823	86.5859	61.7411	0.942669	117.568	29.4109	107.378	23.0217	56.8886	55.9276	9.84045	252.767	5.68344	2.01788	85.9191	44.2156	55.0885	0.00137708	108.249	28.4441	266.942	163243	249.594	252.128	0.986197	2526.01	1.0689	29	109	28	109.048	79.6668	32.3333	105	11.9407	0.359747	0.0503026	163243	253.088	126.544
10	1514	5.28245	0.714151	0.188679	282.442	86.076	63.4439	179.423	102.529	19.4095	94.5304	15.1327	42.3386	53.5951	7.44225	223.648	7.20147	2.85818	84.7444	47.2583	58.3289	0.00078854	104.995	19.3514	234.216	96054	221.273	214.478	0.996459	1372.9	1.04035	20	106	19	105	70.7293	38.3333	108	12.1938	0.376818	0.0482166	96054	222.06	111.03
Obj.#	Area	Aspect	Area/Box	Box X/Y	Center-X	Center-Y	Den./Inten. (	Angle	Axis (major)	Axis (minor)	Diameter (max	Diameter (min	Diameter (mea	Radius (max)	Radius (min)	Perimeter	Radius Ratio	Roundness	Den./Inten. (	Den./Inten. (	Den./Inten. (	Per Area (Obj	Size (length)	Size (width)	Perimeter2	IOD	Perimeter (co	Perimeter (el	Perimeter (ra	Area (polygon	Fractal Dimen	Box Width	Box Height	Feret (min)	Feret (max)	Feret (mean)	Den./Inten. (	Den./Inten. (	Den./Inten. (	Margination	Heterogeneity	Den./Inten. (	Perimeter3	Perimeter Len
1	6034	1.89036	0.751994	0.576271	63.4014	87.2448	50.387	0.0291862	122.388	64.7432	114.14	53.3385	82.8111	61.283	21.6	314.472	2.83718	1.44844	70.2256	32.6869	48.2486	0.0031427	117.001	66.9817	345.336	304035	305.613	300.96	0.933385	5889.93	1.03897	68	118	67	117.123	97.9447	27.6667	96	11.3394	0.364374	0.0374544	304035	327.424	163.712
2	2430	3.13545	0.786408	0.291262	155.494	81.3313	58.3004	179.675	99.9309	31.8713	92.5419	29.0689	53.9643	52.83	12.4986	233.082	4.22686	1.86077	81.4428	39.7185	53.7399	0.00126562	101.998	29.3118	245.184	141670	230.215	221.074	0.99034	2310.97	1.0391	30	103	29	102	73.6892	29.3333	89.6667	9.21323	0.339497	0.00946502	141670	232.46	116.23
3	2121	3.08652	0.697697	0.336842	234.858	79.6374	54.4856	176.471	93.0598	30.1503	86.885	26	51.0624	50.8112	11.8636	216.354	4.28293	1.91972	74.7143	36.1056	52.637	0.00110468	93.7602	32.5417	229.872	115564	213.578	206.364	0.979978	1968.94	1.04662	32	95	31	94	68.7064	31	100	10.5376	0.352721	0.0419613	115564	217.942	108.971
4	2085	2.8306	0.764296	0.352273	290.764	75.8398	49.5659	3.02625	88.0979	31.1235	83.4865	28	50.2589	47.4449	12.2375	206.257	3.87701	1.66908	68.4412	32.564	47.6926	0.00108593	87.1954	31.4892	214.904	103345	204.52	198.122	1	1979.26	1.05012	31	88	30	87.1692	65.2812	32.3333	86.3333	9.00549	0.366255	0.0235012	103345	203.749	101.875
5	2131	2.83036	0.763799	0.344444	317.405	76.5458	53.9578	178.331	88.7615	31.3605	83.006	29.0172	49.9257	48.1703	12.4128	208.315	3.88069	1.62715	74.8672	36.5467	50.4594	0.00110989	89.2534	31.3559	214.56	114984	206.265	199.617	1	2023.79	1.04441	31	90	30	89.5516	65.81	33	94	9.92473	0.363599	0.0117316	114984	203.424	101.712
6	1976	3.15779	0.792937	0.314607	369.663	72.7394	53.2318	179.768	90.1505	28.5486	83.5464	26.3059	48.3464	46.4259	11.3395	205.981	4.09416	1.88687	72.8709	35.5334	51.291	0.00102916	88.0276	27.2224	219.872	105186	202.667	199.225	0.972202	1832.74	1.0508	28	89	27	88.2624	64.9947	32	102.333	13.3214	0.39553	0.0774292	105186	208.461	104.231
7	1911	2.83029	0.725237	0.364706	467.546	73.5296	57.2463	176.995	84.5232	29.8638	79.404	28.0179	47.3792	44.3414	11.5554	199.481	3.8373	1.73555	78.3579	39.6347	53.7462	0.00099531	84.1466	30.5328	209.388	109398	196.188	190.086	0.988248	1807.03	1.05488	31	85	30	84.2816	62.7482	36.6667	85.6667	9.29615	0.351877	0.00313971	109398	198.521	99.2604
8	1481	2.79309	0.769351	0.324675	537.185	67.9278	58.6842	0.26689	73.7059	26.3887	68.3593	23.5372	42.6291	38.9421	10.1853	172.596	3.82338	1.76088	77.3288	43.6415	55.0824	0.00077135	75.9992	24.228	182.458	86911.3	171.229	166.138	0.989816	1352.4	1.04601	25	77	24	76	55.1722	40.3333	91	8.98641	0.359546	0.00607697	86911.3	172.991	86.4953
9	2181	4.17535	0.830541	0.257426	130.408	81.3663	55.3177	0.369651	108.963	26.0967	98.5089	21	52.0829	51.468	9.9922	234.869	5.15082	2.10913	74.9404	38.1458	52.867	0.00113593	100.056	25.2253	247.044	120648	230.142	232.61	0.982582	2069.86	1.04215	26	101	25	100.401	73.4533	31.3333	98.3333	10.7522	0.372337	0.0375974	120648	234.222	117.111
10	2112	2.86152	0.724777	0.329787	208.834	80.7547	57.2519	2.56613	89.1649	31.1599	88.2836	29.6142	49.8081	51.2205	12.1682	212.173	4.20937	1.86491	79.2415	39.6051	52.9091	0.0011	92.9067	32.0294	225.974	120916	210.313	200.151	0.981646	1958.64	1.04333	31	94	30	93	67.9324	34.6667	104.667	12.4938	0.386026	0.0520833	120916	214.245	107.123
11	1894	2.65523	0.734109	0.348837	394.866	73.0153	55.3926	0.771689	81.3509	30.638	77.4661	28.4429	47.9445	44.5925	11.8664	197.789	3.75787	1.71038	76.5855	37.5612	52.0312	0.00098645	85.0192	29.5226	206.216	104914	195.46	185.049	0.999725	1778.5	1.04062	30	86	29	85	62.553	34	112.333	12.4981	0.373548	0.0601901	104914	195.514	97.757
12	1588	3.46099	0.747294	0.294118	444.338	74.6933	58.1213	1.59289	84.8903	24.5277	80	21.587	45.1278	44.5437	9.66734	193.024	4.60765	2.01489	79.3495	39.806	55.2084	0.00082708	83.912	24.6857	205.146	92296.7	190.082	185.209	0.977293	1494.07	1.0371	25	85	24	84.3796	61.1577	36.6667	93.3333	9.41513	0.37209	0.011335	92296.7	194.498	97.2492
13	1295	3.20867	0.774522	0.289474	516.1	68.1135	54.8134	179.64	73.7447	22.983	67.3647	22.1359	43.5546	38.7015	8.90111	169.068	4.34793	1.97812	75.2556	38.1112	51.0734	0.00067447	74.9922	21.2572	180.802	70983.3	166.494	162.587	0.971263	1182.11	1.03833	22	76	21	75	53.7145	33.6667	95.6667	7.77145	0.35987	0.003861	70983.3	171.42	85.7099
Obj.#	Area	Aspect	Area/Box	Box X/Y	Center-X	Center-Y	Den./Inten. (	Angle	Axis (major)	Axis (minor)	Diameter (max	Diameter (min	Diameter (mea	Radius (max)	Radius (min)	Perimeter	Radius Ratio	Roundness	Den./Inten. (	Den./Inten. (	Den./Inten. (	Per Area (Obj	Size (length)	Size (width)	Perimeter2	IOD	Perimeter (co	Perimeter (el	Perimeter (ra	Area (polygon	Fractal Dimen	Box Width	Box Height	Feret (min)	Feret (max)	Feret (mean)	Den./Inten. (	Den./Inten. (	Den./Inten. (	Margination	Heterogeneity	Den./Inten. (	Perimeter3	Perimeter Len
1	3087	2.49255	0.776213	0.42268	80.1856	77.3048	54.1959	179.432	99.9449	40.0975	93.2631	37.1214	59.1625	49.9634	16.1885	236.636	3.08635	1.57414	74.703	35.8837	52.001	0.00160781	95.9556	39.7303	255.324	167303	233.502	230.139	0.964583	2962.44	1.05465	41	97	40	96	74.9163	30.3333	102.333	9.26847	0.345601	0.0149012	167303	242.076	121.038
2	2203	4.36481	0.715724	0.236842	160.022	87.6182	55.9171	179.798	112.459	25.7648	107.005	22.0907	50.5927	58.0445	10.0291	245.822	5.78764	2.4363	76.6337	38.5738	52.5438	0.00114739	112.985	26.1588	265.324	123185	243.372	239.026	0.967464	2066.94	1.06173	27	114	26	113.338	78.3299	34.6667	97.6667	10.4873	0.36429	0.024966	123185	251.556	125.778
3	1728	4.39838	0.72	0.24	206.938	84.3964	57.3584	2.83509	100.239	22.79	94.7629	19.4165	45.1241	54.9906	9.07059	219.727	6.06252	2.33058	75.511	40.6777	55.8866	0.00089999	98.8294	24.2578	229.49	99115.3	218.328	212.899	1	1616.42	1.04685	24	100	23	99.0134	69.8413	38.6667	106	12.8404	0.383012	0.0648148	99115.3	217.577	108.789
4	2068	3.51929	0.746032	0.282828	228.813	83.4154	58.0237	176.456	97.9006	27.8183	94.7259	25.0799	48.8606	54.706	10.8208	220.435	5.05561	1.9437	79.6514	39.7553	54.6644	0.00107708	98.4307	28.1138	229.732	119993	219.415	213.131	1	1942.25	1.05959	28	99	27	98.5083	70.2731	39.3333	98.3333	7.63243	0.346663	0.00918762	119993	217.807	108.904
5	1810	3.12583	0.859449	0.320988	304.127	71.1525	56.7994	178.647	85.6203	27.3912	79.3095	23	46.7777	42.3801	11.1276	192.184	3.80857	1.76729	76.9989	39.9359	53.4635	0.0009427	80.2847	26.1502	203.63	102807	189.454	189.502	0.981307	1678.33	1.05293	26	81	25	80.999	60.8576	33.6667	110.333	10.3366	0.362849	0.0281768	102807	193.062	96.5312
6	1710	3.69906	0.673759	0.287234	353.399	73.2275	58.8768	176.671	91.7396	24.8008	88	22.1359	47.2463	50.5101	9.60328	211.873	5.25967	2.30212	78.5731	42.6251	55.4322	0.00089062	92.785	27.5239	224.458	100679	205.534	198.485	0.965812	1565.46	1.04163	27	94	26	93	66.0809	33	125	16.9674	0.391506	0.105263	100679	212.809	106.405
7	1325	3.78769	0.694081	0.277108	421.484	66.514	47.2297	175.716	81.2528	21.4518	77.5242	18.2483	42.1483	46.4708	8.53009	183.728	5.44787	2.23698	64.3585	31.1925	46.1381	0.0006901	82.2191	22.1849	196.458	62579.3	180.42	175.304	0.968629	1234.19	1.03689	23	83	22	82.1933	58.076	27	97.6667	11.2275	0.3801	0.0520755	62579.3	186.263	93.1317
8	1817	2.63682	0.78319	0.3625	279.172	71.3368	58.5403	0.963747	79.0809	29.991	72.8011	27.0185	45.8514	42.0353	11.8331	187.862	3.55236	1.65252	78.6791	42.0859	54.8558	0.00094635	79.0561	28.6015	198.802	106368	184.962	180.119	0.981308	1710.79	1.04627	29	80	28	79.0117	59.3959	30.3333	94	10.8583	0.372932	0.0302697	106368	188.485	94.2424
9	1789	3.38027	0.756128	0.285714	375.305	72.2135	55.8863	2.13956	88.9876	26.3256	86.4928	24.5153	47.0465	49.863	10.3074	203.573	4.83758	1.92377	76.7401	37.7826	53.1364	0.00093177	90.0866	26.3266	211.49	99980.7	201.334	194.762	1	1663.1	1.04076	26	91	25	90	64.6397	37.3333	104	9.72062	0.353778	0.0212409	99980.7	200.512	100.256
10	1573	3.06747	0.66148	0.353659	442.078	66.7527	46.3024	4.31387	80.3628	26.1984	77.5242	24.5153	45.8272	46.1489	10.0806	190.218	4.578	2.03952	64.3172	29.1952	45.3948	0.00081927	80.9962	29.6507	205.184	72833.7	185.93	178.378	0.955752	1476.62	1.05439	29	82	28	81.002	59.7344	25.3333	86	7.8999	0.337026	0.00317863	72833.7	194.538	97.269
11	2347	4.05182	0.741783	0.247788	137.249	87.0797	54.6391	0.216456	111.659	27.5577	105	25	51.8949	57.7495	10.751	248.81	5.37152	2.2953	75.0648	36.6975	52.1551	0.00122239	112.018	26.8487	266.84	128238	245.804	239.11	0.971588	2219.04	1.04592	28	113	27	112	78.9469	36	101	11.4287	0.385753	0.0532595	128238	252.992	126.496
12	2168	2.57525	0.700711	0.373626	48.9285	77.9645	54.4926	179.429	85.7329	33.2911	80.5047	31.3209	50.6508	46.8942	13.0715	211.786	3.5875	1.8469	76.2555	36.7076	50.5148	0.00112916	90.0155	32.5997	230.942	118140	207.358	196.149	0.947024	2065.69	1.0464	34	91	33	90	66.6404	30.6667	103	12.1508	0.370469	0.052583	118140	218.957	109.479
Obj.#	Area	Aspect	Area/Box	Box X/Y	Center-X	Center-Y	Den./Inten. (	Angle	Axis (major)	Axis (minor)	Diameter (max	Diameter (min	Diameter (mea	Radius (max)	Radius (min)	Perimeter	Radius Ratio	Roundness	Den./Inten. (	Den./Inten. (	Den./Inten. (	Per Area (Obj	Size (length)	Size (width)	Perimeter2	IOD	Perimeter (co	Perimeter (el	Perimeter (ra	Area (polygon	Fractal Dimen	Box Width	Box Height	Feret (min)	Feret (max)	Feret (mean)	Den./Inten. (	Den./Inten. (	Den./Inten. (	Margination	Heterogeneity	Den./Inten. (	Perimeter3	Perimeter Len
1	1895	2.93131	0.701852	0.333333	47.6032	77.8074	58.4681	3.45106	85.5928	29.1995	83.7437	27.4591	47.5184	49.1471	11.3985	203.956	4.31173	1.98826	78.5662	41.1467	55.6913	0.00098697	88.8386	31.1145	218.872	110797	200.534	191.364	0.958361	1752.4	1.04212	30	90	29	89	64.7667	32.6667	98.3333	12.4818	0.328993	0.0195251	110797	209.247	104.623
2	1819	2.17557	0.782366	0.413333	153.982	67.6289	64.9111	179.076	72.0291	33.1081	67.72	29.4279	46.5581	39.4905	12.9872	182.246	3.04073	1.53017	87.4464	49.2194	58.0676	0.00094739	74.0226	30.7057	191.388	118073	178.28	170.857	0.9825	1712.35	1.04094	31	75	30	74	57.2282	41.3333	88	7.79445	0.348654	0	118073	181.456	90.7278
3	1395	2.46747	0.70171	0.394366	206.584	64.3405	63.908	179.031	67.546	27.3746	64.2806	26.4764	42.6855	37.1497	10.4221	166.561	3.56453	1.68493	86.5297	46.724	58.4702	0.00072656	69.99	27.6048	174.662	89151.7	163.731	155.854	0.988735	1295.12	1.05199	28	71	27	70.055	52.7099	44.6667	81.6667	7.01594	0.330947	0	89151.7	165.597	82.7983
4	1345	2.74845	0.747222	0.347222	228.817	64.6364	62.1933	1.24346	69.621	25.331	65.5134	24.0416	41.8829	37.1943	9.82382	164.753	3.78613	1.78419	84.3955	45.2848	56.8996	0.00070052	70.9399	24.7105	174.904	83650	162.029	157.376	0.977099	1226.47	1.04367	25	72	24	71	52.3948	44.6667	88	7.73023	0.35792	0.00074349	83650	165.827	82.9133
5	2166	3.35222	0.776344	0.322581	72.8957	78.6639	58.592	178.337	97.2674	29.0158	90.0278	22.2036	52.0904	49.1259	10.1099	216.925	4.85917	1.88067	78.7378	42.1657	54.8726	0.00112812	92.2225	29.5103	230.216	126910	212.855	213.126	0.975205	2015.83	1.05849	30	93	29	92.4391	68.3031	33.6667	90.6667	10.7631	0.33739	0.0161588	126910	218.267	109.134
6	1589	2.14877	0.692677	0.418919	127.088	67.6866	68.516	1.08177	67.3681	31.352	63.8905	29.1548	43.8251	38.572	11.916	175.014	3.23699	1.58715	88.6784	54.2486	62.6211	0.0008276	72.987	30.7309	182.802	108872	173.281	160.273	0.9998	1506.08	1.04818	31	74	30	73	55.272	45	100.333	7.79989	0.348241	0.00440528	108872	173.316	86.6579
Obj.#	Area	Aspect	Area/Box	Box X/Y	Center-X	Center-Y	Den./Inten. (	Angle	Axis (major)	Axis (minor)	Diameter (max	Diameter (min	Diameter (mea	Radius (max)	Radius (min)	Perimeter	Radius Ratio	Roundness	Den./Inten. (	Den./Inten. (	Den./Inten. (	Per Area (Obj	Size (length)	Size (width)	Perimeter2	IOD	Perimeter (co	Perimeter (el	Perimeter (ra	Area (polygon	Fractal Dimen	Box Width	Box Height	Feret (min)	Feret (max)	Feret (mean)	Den./Inten. (	Den./Inten. (	Den./Inten. (	Margination	Heterogeneity	Den./Inten. (	Perimeter3	Perimeter Len
1	2742	2.349	0.792944	0.417582	78.6648	76.8508	66.6425	177.669	91.5746	38.9845	86	36.6742	55.6241	48.5325	15.6656	220.337	3.09804	1.51393	88.2673	51.4617	60.1984	0.00142812	90.3322	38.7182	234.012	182734	217.745	213.487	0.98141	2587.49	1.03945	38	91	37	90.5468	69.9755	50.3333	95	6.79992	0.348273	0.00145878	182734	221.869	110.935
2	2419	2.23928	0.712938	0.448276	171.695	74.3262	64.5782	178.611	84.5537	37.7593	80.604	36.0139	52.5852	45.7504	14.6985	211.809	3.11258	1.48935	84.098	49.6052	60.0314	0.00125989	86.0474	39.0794	219.77	156215	209.199	199.225	1	2319.79	1.04643	39	87	38	86	66.7941	46.3333	97	8.39594	0.34092	0.00413393	156215	208.366	104.183
3	2268	2.58893	0.77565	0.395349	232.581	71.8836	64.3441	178.017	87.5355	33.8114	82.0061	31.5753	51.2431	45.4635	13.4194	206.952	3.3879	1.50647	85.8964	48.761	58.3748	0.00118125	85.3989	33.1228	213.146	145932	204.934	200.069	1	2157.19	1.04398	34	86	33	85.9029	65.5129	38.6667	91.6667	8.15639	0.353498	0.00176366	145932	202.083	101.041
4	2415	2.336	0.758957	0.430233	262.524	70.7366	62.2117	0.00981574	85.874	36.7611	81.5843	33.2415	53.7821	46.2834	14.5266	210.951	3.18611	1.48828	81.8729	46.5561	58.2062	0.00125781	85.0015	36.0079	219.388	150241	208.405	200.438	1	2313.33	1.03786	37	86	36	85.4729	66.5445	47	82	5.85461	0.338457	0	150241	208.001	104.001
5	1727	2.46756	0.763146	0.424658	352.024	66.1019	61.3785	178.574	74.3847	30.1451	70.0071	27.6586	45.5913	37.5527	12.0248	176.407	3.12295	1.55509	81.8767	44.5321	57.7267	0.00089947	71.8533	29.6378	188.56	106001	174.122	171.632	0.973978	1635.47	1.05389	31	73	30	72.6335	56.3663	43.6667	95.3333	7.82713	0.353222	0.00694846	106001	178.774	89.3871
6	1476	2.45496	0.78678	0.41791	403.779	62.0332	53.4117	177.364	68.7539	28.0062	64.0078	25.4951	43.277	34.5149	11.2209	162.264	3.07594	1.6127	71.9444	36.3537	51.937	0.00076874	65.9302	28.3972	175.63	78835.7	160.758	158.805	0.965417	1368.21	1.0499	28	67	27	66.8778	51.9525	35.3333	86.6667	10.4947	0.374446	0.0196477	78835.7	166.517	83.2584
7	2291	2.20035	0.719987	0.430233	140.565	74.6953	64.6076	0.393406	81.431	37.0082	76.844	35.1283	51.3359	46.018	14.4384	205.97	3.1872	1.53358	86.0384	49.0781	58.7062	0.00119322	85.0117	36.2875	215.77	148016	203.726	192.645	0.995855	2171.62	1.04617	37	86	36	85	65.4144	45.3333	99.3333	8.23956	0.347375	0.00698384	148016	204.574	102.287
8	1353	1.93039	0.693846	0.461538	428.572	61.4664	54.3407	2.8716	59.0615	30.5956	57.28	28.4429	40.1968	35.1607	11.5814	159.065	3.03595	1.63089	72.4486	37.32	53.2535	0.00070468	64.0198	30.717	169.388	73523	155.492	144.405	0.968205	1258.49	1.05779	30	65	29	64	49.8459	34	95.3333	12.1152	0.381502	0.0509978	73523	160.598	80.2992
9	2155	2.66832	0.774066	0.367816	48.1267	76.8339	66.0693	3.09074	86.845	32.5466	81.4985	29.6142	50.739	46.3794	12.8744	204.555	3.60246	1.62962	86.8863	51.297	60.0246	0.00112239	85.9827	33.1655	215.044	142379	203.64	197.366	0.998803	2029.88	1.04423	32	87	31	86.468	65.2509	46.3333	94.3333	8.03358	0.351423	0.00185614	142379	203.884	101.942
10	1960	1.86424	0.726464	0.535211	323.298	66.7628	62.9417	177.845	69.1912	37.1151	66.7083	35.1283	48.1755	38.1811	14.7035	183.269	2.59675	1.4719	83.6005	46.6592	58.5653	0.00102083	70.0633	36.7641	196.216	123366	179.389	170.808	0.964284	1871.08	1.05493	38	71	37	70.153	57.5606	43.6667	104	9.02784	0.36268	0.022449	123366	186.033	93.0167
Obj.#	Area	Aspect	Area/Box	Box X/Y	Center-X	Center-Y	Den./Inten. (	Angle	Axis (major)	Axis (minor)	Diameter (max	Diameter (min	Diameter (mea	Radius (max)	Radius (min)	Perimeter	Radius Ratio	Roundness	Den./Inten. (	Den./Inten. (	Den./Inten. (	Per Area (Obj	Size (length)	Size (width)	Perimeter2	IOD	Perimeter (co	Perimeter (el	Perimeter (ra	Area (polygon	Fractal Dimen	Box Width	Box Height	Feret (min)	Feret (max)	Feret (mean)	Den./Inten. (	Den./Inten. (	Den./Inten. (	Margination	Heterogeneity	Den./Inten. (	Perimeter3	Perimeter Len
1	2198	2.17817	0.782764	0.461538	50.4845	68.1765	63.141	179.089	78.9286	36.2362	72.5672	34.0588	51.4472	40.8429	14.5165	196.66	2.81354	1.42177	85.8717	44.9477	58.6037	0.00114479	76.9903	35.5518	204.458	138784	193.188	187.17	0.996594	2103.21	1.04093	36	78	35	77.2173	61.7166	41.6667	94.6667	8.92563	0.356119	0.00227479	138784	193.848	96.9239
2	1888	1.85083	0.690058	0.473684	80.9719	67.83	54.059	179.738	68.3847	36.9481	64.622	34.0588	47.0475	40.3277	13.973	185.017	2.88612	1.42718	72.5434	36.821	52.8125	0.00098333	75.0129	35.178	188.942	102063	184.442	169.162	1	1789.33	1.04287	36	76	35	75	58.9265	35.6667	80.6667	8.52107	0.358938	0.00158898	102063	179.139	89.5695
3	1820	2.70117	0.698925	0.369048	139.461	69.7104	66.7297	177.624	80.6482	29.8567	76.0066	28.1603	45.8874	44.3281	11.5426	193.614	3.84037	1.77504	89.6027	50.3995	60.1868	0.00094791	82.9701	31.5084	205.872	121448	190.337	182.873	0.975143	1708.01	1.0447	31	84	30	83	61.1655	45.3333	96.3333	8.06913	0.345902	0.0021978	121448	195.189	97.5943
4	1724	2.70252	0.829245	0.350649	217.508	67.297	63.6297	179.343	77.817	28.7943	71.1969	25.1794	45.6786	40.3733	11.4963	180.814	3.51185	1.63984	85.0655	48.1456	57.6781	0.00089791	76.0524	26.5719	191.974	109698	179.107	176.437	0.984045	1607.62	1.04619	27	77	26	76.1241	57.7359	39.6667	97.3333	8.45299	0.35126	0.00348027	109698	182.011	91.0055
5	1566	2.5846	0.828571	0.385714	295.7	64.0964	63.6073	179.584	72.3769	28.0032	66.9104	25.0799	44.6205	35.9202	11.3006	167.708	3.17862	1.57629	85.8627	46.6271	58.3321	0.00081562	69.0054	26.2824	178.904	99609	166.091	165.476	0.9792	1452.46	1.04245	27	70	26	69.2558	53.6161	41.3333	105.667	9.21663	0.34888	0.0306513	99609	169.619	84.8094
6	1265	2.37796	0.748521	0.4	372.795	62.2783	62.1845	0.210514	62.8476	26.4292	58.4209	23.0868	40.2413	33.853	10.2085	154.127	3.31614	1.58131	83.5036	44.5494	58.5004	0.00065885	64.0069	25.1358	162.318	78663.3	152.825	146.132	0.993052	1191.85	1.04863	26	65	25	64	48.8821	44.3333	92	8.16778	0.358309	0.00790513	78663.3	153.895	76.9473
7	1283	2.24933	0.731054	0.415385	395.556	62.2408	61.5329	0.00880487	61.6181	27.394	57.2189	25.4951	41.2916	33.9248	10.5585	152.701	3.21304	1.63138	82.6118	44.4318	57.555	0.00066822	63.9997	26.0046	163.732	78946.7	150.647	145.036	0.970444	1175.49	1.04521	27	65	26	64	48.7496	42.3333	88.3333	8.3455	0.352394	0.00155884	78946.7	155.235	77.6177
8	1819	2.38535	0.747944	0.421053	243.388	67.4178	61.3791	1.32336	75.4085	31.6132	69.4622	28.6356	46.2979	40.2276	12.3946	181.15	3.24557	1.49711	81.0709	45.3854	57.6811	0.00094739	75.1417	31.7077	189.044	111649	180.895	175.223	1	1707.57	1.03701	32	76	31	75.325	57.9414	37	102	9.22355	0.339134	0.0164926	111649	179.234	89.6171
9	1447	1.89618	0.696678	0.462687	321.048	63.8369	62.6379	0.522175	60.5278	31.9209	56.3205	29.4279	42.4318	35.2837	12.0488	163.712	2.9284	1.62842	84.3953	45.6358	57.8825	0.00075364	66.0246	30.3359	175.146	90637	160.247	148.715	0.965017	1347.53	1.03983	31	67	30	66	51.5974	46.6667	93.3333	7.72977	0.352466	0.00760193	90637	166.057	83.0284
10	1806	2.38629	0.705469	0.4	165.196	69.3151	67.976	2.13782	75.4468	31.6168	71.2531	30.1496	46.5258	43.1623	12.2001	185.983	3.53787	1.64996	90.5858	52.2303	61.1119	0.00094062	78.9823	32.284	197.872	122765	185.136	175.297	0.986845	1697.47	1.04783	32	80	31	79	59.3051	48	84.3333	6.28837	0.341618	0	122765	187.604	93.8021
Obj.#	Area	Aspect	Area/Box	Box X/Y	Center-X	Center-Y	Den./Inten. (	Angle	Axis (major)	Axis (minor)	Diameter (max	Diameter (min	Diameter (mea	Radius (max)	Radius (min)	Perimeter	Radius Ratio	Roundness	Den./Inten. (	Den./Inten. (	Den./Inten. (	Per Area (Obj	Size (length)	Size (width)	Perimeter2	IOD	Perimeter (co	Perimeter (el	Perimeter (ra	Area (polygon	Fractal Dimen	Box Width	Box Height	Feret (min)	Feret (max)	Feret (mean)	Den./Inten. (	Den./Inten. (	Den./Inten. (	Margination	Heterogeneity	Den./Inten. (	Perimeter3	Perimeter Len
1	3176	2.78737	0.79599	0.361905	80.4953	83.2607	66.7773	179.231	107.381	38.5243	103.005	37	58.9408	53.5515	15.4975	250.429	3.4555	1.57034	88.8268	51.0948	60.4103	0.00165416	104.004	37.7882	258.56	212085	247.851	242.132	1	3045.22	1.05662	38	105	37	104.773	79.1166	47.6667	92.3333	6.88348	0.345647	0.00062972	212085	245.138	122.569
2	1974	3.2221	0.830808	0.306818	162.364	72.5618	68.2043	0.692759	90.8541	28.1971	83.9524	24.1868	49.1664	45.8682	11.3722	205.757	4.03337	1.97315	89.2016	53.2609	62.1505	0.00102812	87.042	26.4213	224.598	134635	201.943	200.187	0.94834	1828.78	1.06073	27	88	26	87	64.8923	47.3333	97.6667	8.9202	0.343181	0.00151975	134635	212.944	106.472
3	1676	2.36658	0.735088	0.394737	213.131	65.8992	68.8994	0.923217	72.424	30.6028	68.9638	27.2029	46.3225	40.8627	11.8698	180.2	3.44258	1.74184	89.4194	54.3228	62.9558	0.00087291	74.958	29.6407	195.044	115475	178.354	168.571	0.964481	1562.29	1.04537	30	76	29	75.619	57.2748	47.6667	102.667	9.8673	0.357173	0.0202864	115475	184.923	92.4613
4	1535	2.70796	0.678603	0.371795	293.434	69.9779	63.2278	0.775418	74.09	27.36	70.5762	25.9615	43.3679	40.3635	10.5662	177.561	3.82007	1.74515	82.5362	48.155	58.9922	0.00079947	76.9253	28.4576	187.974	97054.7	176.139	167.925	0.988329	1448.32	1.04703	29	78	28	77.2173	56.6502	44.3333	91	7.45411	0.349125	0.00130293	97054.7	178.219	89.1094
5	1332	2.44721	0.776224	0.393939	370.529	62.5938	65.3083	0.039609	65.2013	26.6432	60.4152	25.1794	42.6574	33.9419	10.4786	156.003	3.23916	1.58068	86.5195	49.1089	60.2965	0.00069374	65.0034	25.0256	165.388	86990.7	153.341	150.697	0.977899	1237.86	1.04292	26	66	25	65.1771	49.2721	44.3333	91.3333	8.35032	0.333597	0.00075075	86990.7	156.806	78.4031
6	1957	2.83277	0.784683	0.337209	137.166	72.5253	69.4921	179.544	85.1081	30.0442	80.05	26.4764	48.7952	45.0567	11.844	200.047	3.80419	1.75829	92.0751	53.8462	62.5549	0.00101927	85.0292	28.4211	212.7	135996	197.643	191.373	0.980069	1840.56	1.04289	29	86	28	85	63.3523	46	107.333	10.3155	0.359727	0.0178845	135996	201.662	100.831
7	1792	2.36847	0.736842	0.421053	239.45	67.4933	67.1925	2.8563	74.5563	31.4786	70.406	28.6356	47.4828	39.8994	12.4596	182.088	3.20232	1.64601	87.7958	52.5346	61.2472	0.00093333	74.9068	32.6059	195.872	120409	179.694	173.504	0.967618	1667.32	1.04675	32	76	31	75.129	57.9754	44.6667	104	8.31215	0.351725	0.0133928	120409	185.708	92.854
8	1916	2.43877	0.734944	0.417722	318.597	69.8591	64.9281	179.143	78.1484	32.0442	74	30.1496	48.4769	41.1693	12.5979	187.148	3.26796	1.52976	85.9483	48.9306	59.9055	0.00099791	78.1409	31.6823	197.388	124402	185.588	180.75	0.991688	1821.88	1.04478	33	79	32	78.6046	59.6962	45.6667	87	6.87993	0.345679	0	124402	187.144	93.572
9	1387	2.44327	0.833534	0.40625	393.923	62.8601	68.5232	179.948	66.4076	27.1798	60.0167	23.0868	42.3944	33.086	10.0781	157.89	3.28296	1.53595	90.1644	53.2228	62.1824	0.00072239	63.0063	25.0346	165.248	95041.7	154.567	153.536	0.986569	1271.72	1.0451	26	64	25	63.3828	49.8209	49.6667	101.333	7.76107	0.354165	0.0072098	95041.7	156.671	78.3357
10	2884	2.87474	0.815611	0.326923	48.656	83.7146	67.4694	0.378461	104.055	36.1965	98.0051	33.0151	57.1111	53.667	14.3468	240.682	3.7407	1.61874	89.6075	51.922	60.8786	0.00150208	103.011	33.4418	248.56	194582	239.026	233.395	1	2730.08	1.04869	34	104	33	103.092	76.5329	40	97	8.81537	0.348228	0.00450762	194582	235.658	117.829
Obj.#	Area	Aspect	Area/Box	Box X/Y	Center-X	Center-Y	Den./Inten. (	Angle	Axis (major)	Axis (minor)	Diameter (max	Diameter (min	Diameter (mea	Radius (max)	Radius (min)	Perimeter	Radius Ratio	Roundness	Den./Inten. (	Den./Inten. (	Den./Inten. (	Per Area (Obj	Size (length)	Size (width)	Perimeter2	IOD	Perimeter (co	Perimeter (el	Perimeter (ra	Area (polygon	Fractal Dimen	Box Width	Box Height	Feret (min)	Feret (max)	Feret (mean)	Den./Inten. (	Den./Inten. (	Den./Inten. (	Margination	Heterogeneity	Den./Inten. (	Perimeter3	Perimeter Len
1	2625	3.40252	0.866337	0.29703	52.0179	81.0442	67.4095	0.782037	107.531	31.6034	98.3107	28	55.5728	51.8284	12.9822	237.43	3.99228	1.76824	92.3764	49.2415	60.6107	0.00136718	100.1	29.8571	249.044	176950	235.109	235.138	0.99573	2509.03	1.04195	30	101	29	100.303	75.0901	39.6667	108	10.73	0.349825	0.0129524	176950	236.118	118.059
2	2657	2.49718	0.748029	0.385417	165.656	78.0327	64.0464	179.337	93.316	37.3685	88.459	34.1321	55.145	49.9363	14.656	226.362	3.40721	1.65388	87.2288	45.3192	59.5913	0.00138385	94.9821	36.4603	240.598	170171	223.524	214.795	0.979882	2503.72	1.03793	37	96	36	95.0326	71.8568	37.6667	94.6667	10.4363	0.348614	0.00978547	170171	228.113	114.056
3	2019	4.20698	0.699584	0.234234	245.6	84.3185	63.9031	179.411	105.957	25.1859	102	23.0868	49.9501	56.3418	9.60558	236.889	5.86553	2.32005	90.4052	43.8504	57.4537	0.00105156	109.974	24.7829	247.528	129020	235.151	226.02	1	1889.08	1.04701	26	111	25	110	75.228	43.6667	91.3333	8.51694	0.36571	0.00049529	129020	234.682	117.341
4	2053	2.31517	0.777651	0.4125	322.454	70.791	71.4356	178.756	78.824	34.0467	74.5252	31.0644	49.3295	42.0042	13.4561	192.036	3.12157	1.48993	97.2133	53.4092	63.6844	0.00106927	78.8945	32.8609	201.044	146657	190.074	184.343	0.997185	1940.53	1.04312	33	80	32	79.0117	61.0559	43.6667	110	12.1271	0.353904	0.042377	146657	190.611	95.3055
5	2443	2.82378	0.725787	0.343434	80.1134	81.063	67.9531	178.762	95.316	33.7548	90.609	31.5753	52.1643	51.752	13.1135	226.426	3.94645	1.73347	92.2571	50.3664	61.2358	0.00127239	98.0419	33.9428	237.77	166009	224.832	214.443	0.997341	2332.93	1.05301	34	99	33	98	71.8093	41	105.333	11.6917	0.331537	0.022104	166009	225.431	112.716
6	2277	3.17529	0.757233	0.319588	136.917	79.0277	62.3729	179.026	97.3206	30.6494	93.4345	28.1603	52.5567	49.2898	12.0826	221.112	4.0794	1.88586	85.5195	43.7106	57.8885	0.00118593	95.9691	30.7095	236.356	142023	218.717	214.895	0.976021	2118.99	1.0435	31	97	30	96.4199	70.1913	38	103.333	11.1548	0.352013	0.0166886	142023	224.09	112.045
7	1660	2.42027	0.733864	0.371795	295.448	70.8602	70.6884	1.37574	72.8929	30.1177	70.406	27.4591	45.309	41.5004	11.5527	182.003	3.59228	1.68073	96.1265	52.7367	63.2018	0.00086458	77.0018	29.0963	190.904	117343	178.933	168.861	0.988604	1551.06	1.0519	29	78	28	77	57.3754	38.3333	123.667	13.8852	0.367933	0.053012	117343	180.996	90.4978
8	2215	3.78524	0.67737	0.275229	223.35	86.6984	63.2761	178.448	105.338	27.8287	99.6092	24.3311	49.8892	55.5372	10.6539	239.522	5.21283	2.0934	88.3336	44.0704	57.4244	0.00115364	108.042	28.8292	247.528	140157	236.306	227.287	1	2093.61	1.04125	30	109	29	108	75.4937	38.6667	113.667	11.9842	0.376512	0.0288939	140157	234.682	117.341
Obj.#	Area	Aspect	Area/Box	Box X/Y	Center-X	Center-Y	Den./Inten. (	Angle	Axis (major)	Axis (minor)	Diameter (max	Diameter (min	Diameter (mea	Radius (max)	Radius (min)	Perimeter	Radius Ratio	Roundness	Den./Inten. (	Den./Inten. (	Den./Inten. (	Per Area (Obj	Size (length)	Size (width)	Perimeter2	IOD	Perimeter (co	Perimeter (el	Perimeter (ra	Area (polygon	Fractal Dimen	Box Width	Box Height	Feret (min)	Feret (max)	Feret (mean)	Den./Inten. (	Den./Inten. (	Den./Inten. (	Margination	Heterogeneity	Den./Inten. (	Perimeter3	Perimeter Len
1	3242	4.11664	0.734149	0.231884	71.4287	98.2619	69.4546	179.668	132.896	32.2826	129.004	30.2655	58.1414	69.8527	12.4315	299.051	5.61901	2.36728	93.2236	52.5713	62.5688	0.00168854	136.992	31.4452	318.152	225172	296.247	284.114	0.982118	3058.58	1.03831	32	138	31	137	94.6612	47.3333	98.3333	7.97044	0.352284	0.00462677	225172	301.641	150.82
2	2491	1.93494	0.759451	0.5125	160.238	69.9623	59.6269	177.471	79.4035	41.0367	75.4321	37.2156	53.7244	42.6053	16.2381	204.636	2.62378	1.41386	83.7728	38.4051	56.7029	0.00129739	78.7024	40.4183	217.286	148531	201.642	194.017	0.978799	2388.69	1.06007	41	80	40	79.5017	64.8132	37	105	8.56946	0.355066	0.0160578	148531	206.01	103.005
3	2033	2.63611	0.816466	0.361446	218.336	70.5396	58.3986	179.562	83.5255	31.6851	77.201	28	50.6413	43.3513	12.6719	198.738	3.42105	1.6581	80.999	38.3251	55.8716	0.00105885	81.9976	29.3664	210.802	118724	195.318	190.251	0.977268	1917.07	1.04926	30	83	29	82	62.7655	41	94.6667	9.09444	0.345983	0.0172159	118724	199.862	99.9308
4	1986	2.77027	0.762673	0.369048	245.218	71.8419	59.9344	2.05382	84.7532	30.5938	77.666	26.0768	48.2573	43.3787	12.2191	197.677	3.55009	1.74987	83.2588	40.209	56.3353	0.00103437	82.9108	30.8767	212.7	119030	196.125	191.314	0.972544	1849.42	1.04716	31	84	30	83.2865	62.9515	36.3333	101.667	12.2249	0.366375	0.0372608	119030	201.662	100.831
5	2932	5.23307	0.75334	0.201439	46.2203	100.568	67.5576	179.028	141.615	27.0616	130.648	23.0217	53.9645	70.8605	10.7883	298.776	6.56825	2.65583	92.1528	49.9134	60.6068	0.00152708	137.929	27.7253	317.91	198079	294.477	296.444	0.976997	2722.12	1.06656	28	139	27	138	94.6109	40.3333	102.333	9.98407	0.362282	0.0190996	198079	301.411	150.705
6	1912	2.10258	0.700366	0.448718	128.537	71.3551	61.9341	177.825	72.8451	34.6455	66.7308	31.5753	47.7436	40.3293	13.4681	188.215	2.99444	1.53834	86.4372	41.5575	57.8075	0.00099583	76.9065	33.7354	197.872	118418	185.269	174.22	0.987551	1820.64	1.05255	35	78	34	77	59.4674	36	104	12.3519	0.371895	0.0533473	118418	187.604	93.8021
Healthy-9	Area	Aspect	Area/Box	Box X/Y	Center-X	Center-Y	Den./Inten. (	Angle	Axis (major)	Axis (minor)	Diameter (max	Diameter (min	Diameter (mea	Radius (max)	Radius (min)	Perimeter	Radius Ratio	Roundness	Den./Inten. (	Den./Inten. (	Den./Inten. (	Per Area (Obj	Size (length)	Size (width)	Perimeter2	IOD	Perimeter (co	Perimeter (el	Perimeter (ra	Area (polygon	Fractal Dimen	Box Width	Box Height	Feret (min)	Feret (max)	Feret (mean)	Den./Inten. (	Den./Inten. (	Den./Inten. (	Margination	Heterogeneity	Den./Inten. (	Perimeter3	Perimeter Len
1	2412	2.86167	0.709412	0.34	49.3031	79.9523	66.8624	1.36914	95.4652	33.36	88.459	30.1496	51.9461	51.7961	12.697	225.099	4.07939	1.78388	95.1484	44.0095	61.4291	0.00125625	99.0673	33.1616	239.082	161272	223.09	214.292	0.984176	2292.12	1.04118	34	100	33	99	71.7791	49.6667	98.3333	8.66621	0.3627	0.01534	161272	226.677	113.338
2	2981	2.57563	0.784474	0.38	79.7393	80.3318	63.801	179.429	99.9929	38.8227	94	35.9026	57.9243	51.4866	15.7428	237.982	3.27048	1.56803	89.9232	40.7541	60.7256	0.0015526	98.9851	37.4169	250.012	190191	234.989	228.768	0.991355	2851.49	1.0466	38	100	37	99.1114	75.1445	47	83	6.44719	0.334082	0	190191	237.038	118.519
3	2146	8.00188	0.725	0.135135	130.803	100.398	64.861	179.999	149.908	18.7342	143.003	17.1172	49.7994	76.8523	7.20811	307.977	10.6619	4.02345	88.5648	44.0531	61.965	0.0011177	147	19.0012	334.292	139192	304.408	306.612	0.960447	1986.82	1.0561	20	148	19	147	97.4668	46.3333	101.333	8.76421	0.362716	0.0223672	139192	316.944	158.472
4	2288	8.74337	0.623094	0.156863	147.718	105.158	66.9263	1.06694	172.077	19.6809	150.562	10.0499	57.3372	77.0542	2.28783	333.696	33.6801	4.2875	91.1477	46.2076	63.4235	0.00119166	151.974	21.9962	354.98	153127	326.811	350.816	0.971046	2102.33	1.06367	24	153	23	152	104.65	47.3333	89.3333	7.20059	0.337438	0	153127	336.556	168.278
5	2256	2.98985	0.697588	0.336735	218.92	81.0239	69.0652	0.0121107	94.3343	31.5515	90.4489	28.4605	51.9763	51.3662	11.9202	222.492	4.30916	1.85492	94.2141	47.9938	64.9876	0.001175	97.0017	31.993	235.668	155811	219.266	210.234	0.981321	2141.83	1.05576	33	98	32	97.3171	70.2185	50	109.667	7.55133	0.345759	0.00842198	155811	223.44	111.72
6	1954	4.41652	0.7816	0.25	290.693	80.8122	57.695	178.491	106.207	24.0477	98.0816	20.8806	49.8053	51.7284	8.34668	226.563	6.19749	2.45453	81.1402	35.6653	56.2794	0.0010177	98.992	24.9134	247.668	112736	222.573	225.488	0.947857	1787.64	1.07266	25	100	24	99.6015	71.564	37.6667	106.333	9.08046	0.355044	0.0168884	112736	234.817	117.408
[truncated: 1,946 more rows]
